# Supplementary material for: The Neuroimmunome of Hepatitis Patients Associates With Disease Severity
Source: J Med Virol. 2025 Dec 5;97(12):e70742. doi: 10.1002/jmv.70742 (PMC12679811; doi:10.1002/jmv.70742)
Supplement: Supplementary file 1 — Reviewed Supporting Tables. [file JMV-97-e70742-s005.xlsx]

## Sheet: ReadMe
Supplementary Materials Table
Supplementary Table 1a	Overview of the 27 GEO and TCGA datasets used in the integrative systems analysis
Supplementary Table 1b	MetaVolcano-based meta-analysis across PBMC, liver, and in vitro studies
Supplementary Table 1c-e	In vitro meta-DEGs characterization for enrichment analysis
Supplementary Table 2a	Intersections of meta-DEGs and biological processes in viral hepatitis
Supplementary Table 2b	Interactome network of intersected biological processes in PBMC and liver conditions
Supplementary Table 2d-f	Clustering and characterization of enriched biological processes (BPs)
Supplementary Table 2g	Keywords used for immune and nervous system BP classification
Supplementary Table 3a-d	Linear discriminant analysis (LDA) of meta-DEG profiles
Supplementary Table 4a-c	SynGO enrichment analysis of synapse-related genes
Supplementary Table 5a-f	TCGA dataset characterization and differential expression analysis
Supplementary Table 6a-,b	Statistical analysis of TCGA-derived gene expression profiles
Supplementary Table 6c-e	TCGA-based ligand–receptor interaction profiling
Supplementary Table 7a	Wilcoxon statistical analysis of TCGA DEGs
Supplementary Table 7b	TCGA enrichment analysis of G4xLDA-associated genes
Supplementary Table 7c	Spearman correlation matrix (correlogram) analysis
Supplementary Table 7d	Comparative analysis of log₂ fold change and p-values: TCGA DEGs vs meta-analysis genes
Supplementary Table 7e	Diseasome association analysis of enriched genes
Supplementary Table S3,ab	Individual differential expression results for each of the 27 datasets
Supplementary Table S3c	ShinyGO functional characterization of meta-DEGs
Supplementary Table S4a,b	Intersections between meta-DEGs and biological processes
Supplementary Table S4a-c	Top significantly intersected biological processes across datasets
Supplementary Table S5	Ligand–receptor interaction profiling based on LDA results
Supplementary Table S6a,b	Ligand–receptor interaction and enrichment analysis of metaDEGs in synaptic signaling
Supplementary Table S7a,b	TCGA sample counts by Hepatitis and Cancer grade
Supplementary Table S8a,b	Full TCGA statistical analysis results and ontology characterization

## Sheet: Suppl. Table 1a
Datasets selected for the analysis after screening															TCGA Liver Metadata
GSE	DOI	PMDI	Aproach	Number of Samples	Sample Type	Hepatitis	Species	Title	Authors	Viral Diagnostic Method	Clinical course	Different Expression Analysis Comparation	Timing of collection (According to GSE info)		sampleID	_INTEGRATION	_PATIENT	_cohort	_primary_disease	_primary_site	additional_pharmaceutical_therapy	additional_radiation_therapy	adjacent_hepatic_tissue_inflammation_extent_type	age_at_initial_pathologic_diagnosis	albumin_result_lower_limit	albumin_result_specified_value	albumin_result_upper_limit	bcr_followup_barcode	bcr_patient_barcode	bcr_sample_barcode	bilirubin_lower_limit	bilirubin_upper_limit	cancer_first_degree_relative	child_pugh_classification_grade	creatinine_lower_level	creatinine_upper_limit	creatinine_value_in_mg_dl	days_to_birth	days_to_collection	days_to_death	days_to_initial_pathologic_diagnosis	days_to_last_followup	days_to_new_tumor_event_additional_surgery_procedure	days_to_new_tumor_event_after_initial_treatment	eastern_cancer_oncology_group	fetoprotein_outcome_lower_limit	fetoprotein_outcome_upper_limit	fetoprotein_outcome_value	fibrosis_ishak_score
GSE114916	10.1038/s41564-019-0425-6	30988429	RNA-seq	Infected (n = 8) and Healthy control (n = 3)	In vitro	HAV	PH5CH8	Basal expression of interferon regulatory factor 1 drives intrinsic hepatocyte resistance to multiple RNA viruses	Yamane D et al., 2019	Strain HM-175/18f (PH5CH8)	No clinical course (in vitro)	Wild-type (WT) vs IRF-KO (1 and 3)	Timepoint not informed		TCGA-2V-A95S-01	TCGA-2V-A95S-01	TCGA-2V-A95S	TCGA Liver Cancer (LIHC)	liver hepatocellular carcinoma	Liver			Severe		3.5	4.2	5.2		TCGA-2V-A95S	TCGA-2V-A95S-01A	0	1.5		A	0.7	1.2	0.6								4	0	8	10793	6 - Established Cirrhosis
GSE13046	10.1128/JVI.02167-08	19158240	Microarray	Infected (n = 12) and Healthy control (n = 4)	In vitro	HAV	Huh7	Oncostatin M enhances the antiviral effects of type I interferon and activates immunostimulatory functions in liver epithelial cells	Larrea E et al., 2009	Human hepatoma cell line (Huh7)	No clinical course (in vitro)	Wild-type (Untreated) vs IFNα2 + OSM	Timepoint not informed		TCGA-2Y-A9GS-01	TCGA-2Y-A9GS-01	TCGA-2Y-A9GS	TCGA Liver Cancer (LIHC)	liver hepatocellular carcinoma	Liver			None	58	3.5	4	5		TCGA-2Y-A9GS	TCGA-2Y-A9GS-01A	0.2	0.7			0.8	1.5	1.6	-21318	2558	724	0					0	6	74
GSE234478	10.1126/sciadv.adj4198	37862421	RNA-seq	Infected (n = 6) and Healthy control (n = 6)	In vitro	HAV	Huh7	Hepatoviruses promote very-long-chain fatty acid and sphingolipid synthesis for viral RNA replication and quasi-enveloped virus release	Shiota T et al., 2023	Strain HM175/p16 (Huh7.5 cells.)	No clinical course (in vitro)	Wild-type (Mock) vs HAV, timepoint bach correction	7 days and 14 days		TCGA-2Y-A9GT-01	TCGA-2Y-A9GT-01	TCGA-2Y-A9GT	TCGA Liver Cancer (LIHC)	liver hepatocellular carcinoma	Liver			None	51	3.5	3.7	5		TCGA-2Y-A9GT		0.2	0.4	1	C	0.8	1.5	0.8	-18768		1624	0				0		7	17
GSE118295	10.1128/JVI.00722-18	30021897	Microarray	Infected (n = 3) and Healthy control (n = 3)	In vitro	HBV	PHH	Hepatitis B Virus Deregulates the Cell Cycle To Promote Viral Replication and a Premalignant Phenotype	Xia Y et al., 2018	Primary human hepatocytes (PHHs). With anti-HBsAg-positive patients chronically infected with HBV	No clinical course (in vitro)	HBV-positive vs HBV-negative PHHs	Timepoint not informed		TCGA-2Y-A9GU-01	TCGA-2Y-A9GU-01	TCGA-2Y-A9GU	TCGA Liver Cancer (LIHC)	liver hepatocellular carcinoma	Liver			None	55	3.5	4.4	5	TCGA-2Y-A9GU-F69082	TCGA-2Y-A9GU	TCGA-2Y-A9GU-01A	0.2	0.3	2		0.8	1.5	0.9	-20187	1752		0	1939			0	0	6	304
GSE135860	10.1038/s41421-021-00337-3	34725333	RNA-seq	Infected (n = ) and Healthy control (n = )	In vitro	HBV	Huh7	Multiomics interrogation into HBV (Hepatitis B virus)-host interaction reveals novel coding potential in human genome, and identifies canonical and non-canonical proteins as host restriction factors against HBV	Hu R et al., 2021	Strain HM175/p16 (Huh7.5 cells.) With anti-HBsAg-positive patients chronically infected with HBV	No clinical course (in vitro)	HBV-positive vs HBV-negative PHHs	Timepoint not informed		TCGA-2Y-A9GV-01	TCGA-2Y-A9GV-01	TCGA-2Y-A9GV	TCGA Liver Cancer (LIHC)	liver hepatocellular carcinoma	Liver				54	3.5	4.2	5		TCGA-2Y-A9GV		0.2	0.3			0.8	1.5	0.6	-20011		2532	0				2		7	6
GSE126831	10.1053/j.gastro.2019.04.003	30978357	RNA-seq	Infected (n = 30) and Healthy control (n = 33)	In vitro	HCV	Huh7	Combined Analysis of Metabolomes, Proteomes, and Transcriptomes of Hepatitis C Virus-Infected Cells and Liver to Identify Pathways Associated With Disease Development	Lupberger J et al., 2019	Hepatocyte-like cells (Huh7.5)	No clinical course (in vitro)	Wild-type (Mock) vs HCV infected, timepoint bach correction	0 days up to 10 days		TCGA-2Y-A9GW-01	TCGA-2Y-A9GW-01	TCGA-2Y-A9GW	TCGA Liver Cancer (LIHC)	liver hepatocellular carcinoma	Liver			None	64	3.5	4.5	5		TCGA-2Y-A9GW	TCGA-2Y-A9GW-01A	0.2	0.6	1		0.8	1.5	1	-23587	2375	1271	0					0	6	2
GSE211161	10.1016/j.jhepr.2022.100592	36439639	RNA-seq	Infected (n = 2) and Healthy control (n = 2)	In vitro	HCV	PHH	Downregulation of SOCS1 increases interferon-induced ISGylation during differentiation of induced-pluripotent stem cells to hepatocytes	Thomas E et al., 2022	Primary human hepatocytes (PHHs)	No clinical course (in vitro)	Wild-type PHHs vs HCV infected, timepoint bach correction	Day 2 of infection		TCGA-2Y-A9GX-01	TCGA-2Y-A9GX-01	TCGA-2Y-A9GX	TCGA Liver Cancer (LIHC)	liver hepatocellular carcinoma	Liver	NO	NO	None	68	3.5	4.3	5	TCGA-2Y-A9GX-F69170	TCGA-2Y-A9GX		0.2	0.4			0.8	1.5	0.7	-24963			0	2442		2133	1	0	7	1
GSE29889	10.1371/journal.pone.0025584	22046242	Microarray	Infected (n = 9) and Healthy control (n = 30)	In vitro	HCV	Huh7	An integrated transcriptomic and meta-analysis of hepatoma cells reveals factors that influence susceptibility to HCV infection	MacPherson JI., 2011	Human hepatoma cell line (Huh7)	No clinical course (in vitro)	Wild-type vs HCV infected Huh7, timepoint bach correction	20 hr, 96 hr, 120 hr and 168 hr		TCGA-2Y-A9GY-01	TCGA-2Y-A9GY-01	TCGA-2Y-A9GY	TCGA Liver Cancer (LIHC)	liver hepatocellular carcinoma	Liver			None	64	3.5	4.2	5		TCGA-2Y-A9GY		0.2	0.4	2		0.8	1.5	0.6	-23435		757	0					0	7	27600
GSE112118	10.1002/hep.30815	31206195	RNA-seq	Infected (n = 32) and Healthy control (n = 12)	In vitro	HDV	PHH	Analysis of Host Responses to Hepatitis B and Delta Viral Infections in a Micro-scalable Hepatic Co-culture System	Winer BY., 2019	Self-assembling co-cultures of primary human hepatocytes (SACC-PHHs) with 3T3J mouse non-parenchymal cells	No clinical course (in vitro)	Wild-type PHHs vs HBV/HDV co-infected, with timepoint batch correction	8 days and 28 days		TCGA-2Y-A9GZ-01	TCGA-2Y-A9GZ-01	TCGA-2Y-A9GZ	TCGA Liver Cancer (LIHC)	liver hepatocellular carcinoma	Liver			None	82	3.5	4.5	5		TCGA-2Y-A9GZ		0.2	0.7	4	A	0.8	1.5	1.1	-30082		848	0					0	7	7
GSE135619	10.1073/pnas.1912307117	31896581	RNA-seq	Infected (n = 12) and Healthy control (n = 12)	In vitro	HEV	PHH	Robust hepatitis E virus infection and transcriptional response in human hepatocytes	Todt D et al., 2019	Primary human hepatocytes (PHHs), infected with cell culture-derived HEV particles (HEVcc)	No clinical course (in vitro)	Wild-type PHHs vs HEV-infected, with timepoint batch correction	4h, 8h, 12h, 24h, 48h and 7 days		TCGA-2Y-A9H0-01	TCGA-2Y-A9H0-01	TCGA-2Y-A9H0	TCGA Liver Cancer (LIHC)	liver hepatocellular carcinoma	Liver			None	49	3.5	2	5	TCGA-2Y-A9H0-F69171	TCGA-2Y-A9H0	TCGA-2Y-A9H0-01A	0.2	0.8			0.8	1.5	0.8	-18109	3538		0	3675			0	0	8	7598
GSE224795	10.1016/j.antiviral.2023.105690	-	RNA-seq	Infected (n = 3) and Healthy control (n = 3)	In vitro	HEV	PHH	Janus kinase-Inhibition modulates hepatitis E virus infection	Kinast V et al., 2023	Primary human hepatocytes (PHHs), in vitro infection with HEV-3 p6 viral model	No clinical course (in vitro)	Wild-type PHHs vs HEV-infected untreated	Timepoint not informed		TCGA-2Y-A9H1-01	TCGA-2Y-A9H1-01	TCGA-2Y-A9H1	TCGA Liver Cancer (LIHC)	liver hepatocellular carcinoma	Liver				58	3.5	4.4	5		TCGA-2Y-A9H1		0.2	0.5			0.8	1.5	0.9	-21222		1229	0				1	0	7	3	1,2 - Portal Fibrosis
GSE53731	10.1002/jmv.24014	25042677	Microarray	Infected (n = 6) and Healthy control (n = 5)	In vitro	HEV	PLC/PRF/5	Hepatitis E genotype 4 virus from feces of monkeys infected experimentally can be cultured in PLC/PRF/5 cells and upregulate host interferon-inducible genes	Zhang F et al., 2014	PLC/PRF/5 (human hepatoma cell line), in vitro infection with HEV, genotype 4	No clinical course (in vitro)	Wild-type vs HEV-infected	Timepoint not informed		TCGA-2Y-A9H2-01	TCGA-2Y-A9H2-01	TCGA-2Y-A9H2	TCGA Liver Cancer (LIHC)	liver hepatocellular carcinoma	Liver			None	64	3.5	4.5	5	TCGA-2Y-A9H2-F69173	TCGA-2Y-A9H2	TCGA-2Y-A9H2-01A	0.2	0.4			0.8	1.5	1.4	-23653	1443		0	1731			0	0	7	2
GSE107170	10.1158/1541-7786.MCR-18-0012	29858376	Microarray	Infected (n = 49) and Healthy control (n = 91)	Liver	HBV	Homosapiens	Molecular Signature and Mechanisms of Hepatitis D Virus-Associated Hepatocellular Carcinoma	Diaz G et al., 2018	Liver tissue extract with laser microdissected hepatocytes, for histopathological and molecular techniques (RT-PCR), for HBV and HDV viral and co-infection diagnosis	Chronic infection. HBV infection under HCC.	Healty liver tissue vs HBV under HCC infected area	Timepoint not informed		TCGA-2Y-A9H3-01	TCGA-2Y-A9H3-01	TCGA-2Y-A9H3	TCGA Liver Cancer (LIHC)	liver hepatocellular carcinoma	Liver			None	45	3.5	5.3	5	TCGA-2Y-A9H3-F69086	TCGA-2Y-A9H3		0.2	0.3	3		0.8	1.5	0.9	-16443			0	1516			2	0	7	5640	1,2 - Portal Fibrosis
GSE14668	10.1073/pnas.1003854107	20421498	Microarray	Infected (n = 16) and Healthy control (n = 12)	Liver	HBV	Homosapiens	B cell gene signature with massive intrahepatic production of antibodies to hepatitis B core antigen in hepatitis B virus-associated acute liver failure	Farci P et al., 2010	Phage display technology to target intrahepatic antibodies as HBcAg (hepatitis B core antigen). Molecular and immunohistochemical diagnosis.	Patients had HBV-associated with acute liver failure (ALF)	Normal liver donors (healthy) vs HBV-ALF liver samples (disease)	Timepoint not informed		TCGA-2Y-A9H4-01	TCGA-2Y-A9H4-01	TCGA-2Y-A9H4	TCGA Liver Cancer (LIHC)	liver hepatocellular carcinoma	Liver				68	3.5	4.6	5	TCGA-2Y-A9H4-F69087	TCGA-2Y-A9H4	TCGA-2Y-A9H4-01A	0.2	0.3	2	A	0.8	1.5	1.2	-25096	1210		0	1452			0	0	7	11
GSE38941	10.1371/journal.pone.0049611	23185381	Microarray	Infected (n = 17) and Healthy control (n = 10)	Liver	HBV	Homosapiens	Liver regeneration signature in hepatitis B virus (HBV)-associated acute liver failure identified by gene expression profiling	Nissim O et al., 2012	Diagnosis of HBV- associated ALF was based on the presence of serum hepatitis B surface antigen (HBsAg) and/or IgM anti-hepatitis B core antibody (anti-HBc IgM).	Patients had HBV-associated with acute liver failure (ALF)	Normal liver donors (healthy) vs HBV-ALF liver samples (disease)	Timepoint not informed		TCGA-2Y-A9H5-01	TCGA-2Y-A9H5-01	TCGA-2Y-A9H5	TCGA Liver Cancer (LIHC)	liver hepatocellular carcinoma	Liver				59	3.5	4.9	5		TCGA-2Y-A9H5	TCGA-2Y-A9H5-01A	0.2	0.3	2		0.8	1.5	0.6	-21818	1101	555	0					0	7	11700	1,2 - Portal Fibrosis
GSE47197	10.1371/journal.pone.0193232	-	Microarray	Infected (n = 61) and Healthy control (n = 63)	Liver	HBV	Homosapiens	Human liver infected by HBV: tumoral part vs non tumoral part of the liver	Halgand B et al., 2013	Diagnosis of HBV was based on the presence of serum hepatitis B surface antigen (HBsAg) and/or IgM anti-hepatitis B core antibody (anti-HBc IgM). And HCC with histological test	Chronic infection. HBV infection under HCC.	Healty liver tissue vs HBV under HCC infected area	Timepoint not informed		TCGA-2Y-A9H6-01	TCGA-2Y-A9H6-01	TCGA-2Y-A9H6	TCGA Liver Cancer (LIHC)	liver hepatocellular carcinoma	Liver			None	68	3.5	4	5	TCGA-2Y-A9H6-F69088	TCGA-2Y-A9H6	TCGA-2Y-A9H6-01A	0.3	0.3	1		0.8	1.5	1.8	-24982	982		0	357			0	0	7	114
GSE55092	10.1186/s12967-014-0230-1	25141867	Microarray	Infected (n = 49) and Healthy control (n = 91)	Liver	HBV	Homosapiens	Viral expression and molecular profiling in liver tissue versus microdissected hepatocytes in hepatitis B virus-associated hepatocellular carcinoma	Melis M et al., 2014	HBV biomarkers were determined using real-time PCR and confocal immunofluorescence, and HCC with histological test	Chronic infection. HBV infection under HCC.	Healty liver tissue vs HBV under HCC infected area	Timepoint not informed		TCGA-2Y-A9H7-01	TCGA-2Y-A9H7-01	TCGA-2Y-A9H7	TCGA Liver Cancer (LIHC)	liver hepatocellular carcinoma	Liver	NO	NO	None	81	3.5	3.4	5	TCGA-2Y-A9H7-F69176	TCGA-2Y-A9H7	TCGA-2Y-A9H7-01A	0.2	0.3		A	0.8	1.5	1.2	-29752	846		0	1168		1117	2	0	7	6	3,4 - Fibrous Speta
GSE65359	10.1093/infdis/jix683	29300924	Microarray	Infected (n = 72) and Healthy control (n = 11)	Liver	HBV	Homosapiens	Differentially Expressed Intrahepatic Genes Contribute to Control of Hepatitis B Virus Replication in the Inactive Carrier Phase	Lu M et al., 2016	HBV infection was monitored indirectly through serum viral loads	Chronic infection. HBV infection under HCC.	Inactive carrier (Healty/Control) vs Chronic HBV Immune tolerant	Timepoint not informed		TCGA-2Y-A9H8-01	TCGA-2Y-A9H8-01	TCGA-2Y-A9H8	TCGA Liver Cancer (LIHC)	liver hepatocellular carcinoma	Liver				85	3.5	4.2	5		TCGA-2Y-A9H8	TCGA-2Y-A9H8-01A	0.2	0.3	2		0.8	1.5	0.6	-31322	792	633	0				2	0	7	234000
GSE94660 + GSE164266	10.1186/s12916-017-0973-7 + 10.1136/gutjnl-2020-322182	29212479	RNA-seq	Infected (n = 22) and Healthy control (n = 22)	Liver	HBV	Homosapiens	A pilot systematic genomic comparison of recurrence risks of hepatitis B virus-associated hepatocellular carcinoma with low- and high-degree liver fibrosis	Yoo S et al., 2018	Standard HBV methods (such as PCR or anti-HBV serology) were used, and histology for HCC diagnosis	Chronic infection. HBV infection under HCC.	Healty liver tissue vs HBV under HCC infected area	Timepoint not informed		TCGA-2Y-A9H9-01	TCGA-2Y-A9H9-01	TCGA-2Y-A9H9	TCGA Liver Cancer (LIHC)	liver hepatocellular carcinoma	Liver	YES	NO	None	70	3.5	4.7	5	TCGA-2Y-A9H9-F69092	TCGA-2Y-A9H9	TCGA-2Y-A9H9-01A	0.2	0.6	2	A	0.8	1.2	0.8	-25670	731		0	697		701	0	0	7	12
GSE78737	10.1371/journal.ppat.1006916	29538454	Microarray	Infected (n = 41) and Healthy control (n = 66)	Liver	HCV	Homosapiens	Infection with hepatitis C virus depends on TACSTD2, a regulator of claudin-1 and occludin highly downregulated in hepatocellular carcinoma	Sekhar V et al., 2018	Standard HCV methods (such as PCR or anti-HBV serology) were used, and histology for HCC diagnosis	Chronic infection. HCV infection under HCC.	Healty liver tissue vs HCV under HCC infected area	Timepoint not informed		TCGA-2Y-A9HA-01	TCGA-2Y-A9HA-01	TCGA-2Y-A9HA	TCGA Liver Cancer (LIHC)	liver hepatocellular carcinoma	Liver			None	70	3.5	3.5	5		TCGA-2Y-A9HA	TCGA-2Y-A9HA-01A	0.2	0.6		A	0.8	1.5	0.8	-25892	713	36	0				0	0	7	114	3,4 - Fibrous Speta
GSE107170	10.1158/1541-7786.MCR-18-0012	29858376	Microarray	Infected (n = 53) and Healthy control (n = 39)	Liver	HCV	Homosapiens	Differentially Expressed Intrahepatic Genes Contribute to Control of Hepatitis B Virus Replication in the Inactive Carrier Phase	Lu M et al., 2016	Liver tissue extract with laser microdissected hepatocytes, for histopathological and molecular techniques (RT-PCR), for HBV and HDV viral and co-infection diagnosis	Chronic infection. HCV infection under HCC.	Healty liver tissue vs HCV infected area	Timepoint not informed		TCGA-2Y-A9HB-01	TCGA-2Y-A9HB-01	TCGA-2Y-A9HB	TCGA Liver Cancer (LIHC)	liver hepatocellular carcinoma	Liver			None	66	3.5	3.9	5	TCGA-2Y-A9HB-F69098	TCGA-2Y-A9HB		0.2	0.6			0.8	1.5	0.8	-24359			0	260			0	0	7	21
GSE154211	10.1111/liv.14772	33346937	RNA-seq	Infected (n = 5) and Healthy control (n = 5)	Liver	HCV	Homosapiens	Exosome-derived differentiation antagonizing non-protein coding RNA with risk of hepatitis C virus-related hepatocellular carcinoma recurrence	Wang SC st al., 2020	Standard HCV methods (such as PCR and anti-HCV serology) were used, and histology for HCC diagnosis	Chronic infection. HCV infection under HCC.	Healty liver tissue vs HCV under HCC infected area	Timepoint not informed		TCGA-3K-AAZ8-01	TCGA-3K-AAZ8-01	TCGA-3K-AAZ8	TCGA Liver Cancer (LIHC)	liver hepatocellular carcinoma	Liver	NO	NO		65				TCGA-3K-AAZ8-F69330	TCGA-3K-AAZ8									-24046			0	396		304					5 - Nodular Formation and Incomplete Cirrhosis
GSE107170	10.1158/1541-7786.MCR-18-0012	29858376	Microarray	Infected (n = 46) and Healthy control (n = 28)	Liver	HDV	Homosapiens	Differentially Expressed Intrahepatic Genes Contribute to Control of Hepatitis B Virus Replication in the Inactive Carrier Phase	Lu M et al., 2016	Liver tissue extract with laser microdissected hepatocytes, for histopathological and molecular techniques (RT-PCR), for HBV and HDV viral and co-infection diagnosis	Chronic infection. Patiets under HBV/HDV co-infection with HCC.	Healty liver tissue vs HBV and HDV co-infected area	Timepoint not informed		TCGA-4R-AA8I-01	TCGA-4R-AA8I-01	TCGA-4R-AA8I	TCGA Liver Cancer (LIHC)	liver hepatocellular carcinoma	Liver			None	66	3.5	3.8	4.8	TCGA-4R-AA8I-F67448	TCGA-4R-AA8I		0.4	1.2		A	0.6	1.3	0.7	-24279		262	0	216		247	1	0	9	5	6 - Established Cirrhosis
GSE98383	10.1158/1541-7786.MCR-18-0012	29858376	Microarray	Infected (n = 46) and Healthy control (n = 28)	Liver	HDV	Homosapiens	Molecular Signature of Hepatitis D Virus-Associated Hepatocellular Carcinoma	Diaz G et al., 2018	Diagnosed via HDV RNA detection or anti-HDV serology, and anti-HBV for co-infection	Chronic infection. Patiets under HBV/HDV co-infection with HCC.	Healty liver tissue vs HBV and HDV co-infected area	Timepoint not informed		TCGA-5C-A9VG-01	TCGA-5C-A9VG-01	TCGA-5C-A9VG	TCGA Liver Cancer (LIHC)	liver hepatocellular carcinoma	Liver			None	58				TCGA-5C-A9VG-F68936	TCGA-5C-A9VG					A				-21273			0	328			0
GSE168048	10.3389/fmolb.2021.657631	20976176	Microarray	Infected (n = 8) and Healthy control (n = 8)	PBMC	HBV	Homosapiens	Prognosis associated mRNA in peripheral blood mononuclear cells (PBMCs) from hepatitis B virus-related acute-on-chronic liver failure (HBV-ACLF) [mRNA]	Ma S et al., 2021	Standard HBV serology (HBsAg, anti-HBc) and HBV DNA quantification were used	Acute liver failure due to HBV	Disease remission vs Chronic to death HBV infection	All patientes on 28 days		TCGA-5C-A9VH-01	TCGA-5C-A9VH-01	TCGA-5C-A9VH	TCGA Liver Cancer (LIHC)	liver hepatocellular carcinoma	Liver			None	70				TCGA-5C-A9VH-F68937	TCGA-5C-A9VH	TCGA-5C-A9VH-01A				A				-25608	127		0	322			0
GSE173897	10.1101/2025.08.19.25333999	-	RNA-seq	Infected (n = 42) and Healthy control (n = 53)	PBMC	HBV	Homosapiens	Expression of genes associated with poor prognosis from hepatocellular carcinoma are increased in peripheral blood from Hmong with active hepatitis B infection	Bowlus CL et al., 2021	Viral load measurements were performed, as the study stratifies patients by HBV viral load >2,000 IU/mL	Chronic hepatitis B infection, associated with poor HCC prognosis in PBMC	Non viral load vs High viral load, defined as healty and infected due to load batch effect correction	Timepoint not informed		TCGA-5C-AAPD-01	TCGA-5C-AAPD-01	TCGA-5C-AAPD	TCGA Liver Cancer (LIHC)	liver hepatocellular carcinoma	Liver			None	61				TCGA-5C-AAPD-F68938	TCGA-5C-AAPD	TCGA-5C-AAPD-01A				A				-22552	55		0	20			1
GSE212871	10.1038/s41590-021-00982-6	34312544	RNA-seq	Infected (n = 20) and Healthy control (n = 5)	PBMC	HCV	Homosapiens	Mechanisms of Restoring T Cell Immunity after Cure of Chronic Viral Infection	Tonnerre P et al., 212871	Standard HCV methods (such as PCR and anti-HCV serology) were used.	Chronic HCV infection	Chronic HCV patients with chronic viral persistence vs HCV cleared infection patients (post treatment)	Timepoint not informed		TCGA-5R-AA1C-01	TCGA-5R-AA1C-01	TCGA-5R-AA1C	TCGA Liver Cancer (LIHC)	liver hepatocellular carcinoma	Liver			None	57	3.2	3	4.6	TCGA-5R-AA1C-F72055	TCGA-5R-AA1C	TCGA-5R-AA1C-01A	0	1.8		B	0.5	1.3	1	-21073	60		0	520			1	0	15	2	1,2 - Portal Fibrosis
GSE65123	10.1002/jmv.24399	26447929	Microarray	Infected (n = 28) and Healthy control (n = 28)	PBMC	HCV	Homosapiens	Gene expression analysis during acute hepatitis C virus infection associates dendritic cell activation with viral clearance	Sarobe P et al., 2016	Standard HCV methods (such as PCR and anti-HCV serology) were used.	Chronic HCV infection	Healthy, seronegative individuals vs chronic HCV infection	Timepoint not informed		TCGA-5R-AA1D-01	TCGA-5R-AA1D-01	TCGA-5R-AA1D	TCGA Liver Cancer (LIHC)	liver hepatocellular carcinoma	Liver			None	17	3.2	3.3	4.6	TCGA-5R-AA1D-F70155	TCGA-5R-AA1D		0	0.5		B	0.5	1.3	0.7	-6545			0	449			1	0	15	5	0 - No Fibrosis
GSE93711		29045899	Microarray	Infected (n = 7) and Healthy control (n = 3)	PBMC	HCV	Homosapiens	Comparison of gene expression profiles of HCV-specific CD8 T cells from resolving and chronic patients.	Leure GM et al., 2017	Standard HCV methods (such as PCR and anti-HCV serology) were used.	Chronic HCV infection	Patients after infection clered by the immune system vs Chronic persistent HCV infection	Timepoint not informed		TCGA-5R-AAAM-01	TCGA-5R-AAAM-01	TCGA-5R-AAAM	TCGA Liver Cancer (LIHC)	liver hepatocellular carcinoma	Liver			Severe	65	3.2	3	4.6		TCGA-5R-AAAM	TCGA-5R-AAAM-01A	0	0.6		A	0.5	1.3	0.7	-24020	35	46	0				1	0	15	32	6 - Established Cirrhosis
Table legend - 1. GSE column: Datasets highlighted in yellow were used for the acute vs. chronic enrichment analysis (Supplementary Fig. 3c and Supplementary Fig. 4); 2. Sample Type column: In vitro (lime green), liver (light green), and PBMC (dark green); 3. Hepatitis column: HAV (brown), HBV (blue), HCV (red), HDV (gray), and HEV (light yellow); 4. Clinical course column: Chronic (dark orange) …															TCGA-BC-4072-01	TCGA-BC-4072-01	TCGA-BC-4072	TCGA Liver Cancer (LIHC)	liver hepatocellular carcinoma	Liver	NO	NO		74	3.5	4.4	5	TCGA-BC-4072-F6875	TCGA-BC-4072	TCGA-BC-4072-01B	0	0.5	7		0.7	1.1	1	-27162	2256	1490	0			475
															TCGA-BC-4073-01	TCGA-BC-4073-01	TCGA-BC-4073	TCGA Liver Cancer (LIHC)	liver hepatocellular carcinoma	Liver				73				TCGA-BC-4073-F30829	TCGA-BC-4073	TCGA-BC-4073-01B	0	0.7	3		0.7	1.3	1.5	-26795	398		0	849			0
															TCGA-BC-A10R-01	TCGA-BC-A10R-01	TCGA-BC-A10R	TCGA Liver Cancer (LIHC)	liver hepatocellular carcinoma	Liver	YES	NO	Mild	66		4		TCGA-BC-A10R-F9867	TCGA-BC-A10R	TCGA-BC-A10R-01A			1		0.7	1.1	0.7	-24274	4316	308	0			199				27
															TCGA-BC-A10R-11	TCGA-BC-A10R-11	TCGA-BC-A10R	TCGA Liver Cancer (LIHC)	liver hepatocellular carcinoma	Liver	YES	NO	Mild	66		4		TCGA-BC-A10R-F9867	TCGA-BC-A10R	TCGA-BC-A10R-11A			1		0.7	1.1	0.7	-24274	4316	308	0			199				27
															TCGA-BC-A10S-01	TCGA-BC-A10S-01	TCGA-BC-A10S	TCGA Liver Cancer (LIHC)	liver hepatocellular carcinoma	Liver	NO	NO	None	81		3.6		TCGA-BC-A10S-F9875	TCGA-BC-A10S	TCGA-BC-A10S-01A		0.6						-29842	4284	1423	0			1130
															TCGA-BC-A10S-11	TCGA-BC-A10S-11	TCGA-BC-A10S	TCGA Liver Cancer (LIHC)	liver hepatocellular carcinoma	Liver	NO	NO	None	81		3.6		TCGA-BC-A10S-F9875	TCGA-BC-A10S	TCGA-BC-A10S-11A		0.6						-29842	4284	1423	0			1130
															TCGA-BC-A10T-01	TCGA-BC-A10T-01	TCGA-BC-A10T	TCGA Liver Cancer (LIHC)	liver hepatocellular carcinoma	Liver	NO	NO		76		3		TCGA-BC-A10T-F9882	TCGA-BC-A10T	TCGA-BC-A10T-01A		0.7					1.2	-27944	3660	837	0			598					1,2 - Portal Fibrosis
															TCGA-BC-A10T-11	TCGA-BC-A10T-11	TCGA-BC-A10T	TCGA Liver Cancer (LIHC)	liver hepatocellular carcinoma	Liver	NO	NO		76		3		TCGA-BC-A10T-F9882	TCGA-BC-A10T	TCGA-BC-A10T-11A		0.7					1.2	-27944	3660	837	0			598					1,2 - Portal Fibrosis
															TCGA-BC-A10U-01	TCGA-BC-A10U-01	TCGA-BC-A10U	TCGA Liver Cancer (LIHC)	liver hepatocellular carcinoma	Liver	NO	NO		69	3.5	4.3	5	TCGA-BC-A10U-F9923	TCGA-BC-A10U	TCGA-BC-A10U-01A	0	0.4	4		0.8	1.4	0.9	-25305	3645	837	0			586				38
															TCGA-BC-A10U-11	TCGA-BC-A10U-11	TCGA-BC-A10U	TCGA Liver Cancer (LIHC)	liver hepatocellular carcinoma	Liver	NO	NO		69	3.5	4.3	5	TCGA-BC-A10U-F9923	TCGA-BC-A10U	TCGA-BC-A10U-11A	0	0.4	4		0.8	1.4	0.9	-25305	3645	837	0			586				38
															TCGA-BC-A10W-01	TCGA-BC-A10W-01	TCGA-BC-A10W	TCGA Liver Cancer (LIHC)	liver hepatocellular carcinoma	Liver				50	3.5	2.8	5	TCGA-BC-A10W-F9925	TCGA-BC-A10W	TCGA-BC-A10W-01A	0	1.4	1		0.8	1.4	0.8	-18562	3100	91	0							79
															TCGA-BC-A10W-11	TCGA-BC-A10W-11	TCGA-BC-A10W	TCGA Liver Cancer (LIHC)	liver hepatocellular carcinoma	Liver				50	3.5	2.8	5	TCGA-BC-A10W-F9925	TCGA-BC-A10W	TCGA-BC-A10W-11A	0	1.4	1		0.8	1.4	0.8	-18562	3100	91	0							79
															TCGA-BC-A10X-01	TCGA-BC-A10X-01	TCGA-BC-A10X	TCGA Liver Cancer (LIHC)	liver hepatocellular carcinoma	Liver			None	52	3.5	3.6	5	TCGA-BC-A10X-F9946	TCGA-BC-A10X	TCGA-BC-A10X-01A	0	0.3	2		0.7	1.1	0.7	-19140	3080	770	0							264
															TCGA-BC-A10X-11	TCGA-BC-A10X-11	TCGA-BC-A10X	TCGA Liver Cancer (LIHC)	liver hepatocellular carcinoma	Liver			None	52	3.5	3.6	5	TCGA-BC-A10X-F9946	TCGA-BC-A10X	TCGA-BC-A10X-11A	0	0.3	2		0.7	1.1	0.7	-19140	3080	770	0							264
															TCGA-BC-A10Y-01	TCGA-BC-A10Y-01	TCGA-BC-A10Y	TCGA Liver Cancer (LIHC)	liver hepatocellular carcinoma	Liver	NO	NO	None	76	3.5	4	5	TCGA-BC-A10Y-F9958	TCGA-BC-A10Y	TCGA-BC-A10Y-01A	0	0.5			0.9	1.4	1	-28049	2961	711	0			400		0	10	10575
															TCGA-BC-A10Y-11	TCGA-BC-A10Y-11	TCGA-BC-A10Y	TCGA Liver Cancer (LIHC)	liver hepatocellular carcinoma	Liver	NO	NO	None	76	3.5	4	5	TCGA-BC-A10Y-F9958	TCGA-BC-A10Y		0	0.5			0.9	1.4	1	-28049		711	0			400		0	10	10575
															TCGA-BC-A10Z-01	TCGA-BC-A10Z-01	TCGA-BC-A10Z	TCGA Liver Cancer (LIHC)	liver hepatocellular carcinoma	Liver			None	62	3.5	3.1	5	TCGA-BC-A10Z-F9962	TCGA-BC-A10Z	TCGA-BC-A10Z-01A	0	0.6	1		0.7	1.1	1.2	-22913	2652	34	0					0	10	779
															TCGA-BC-A10Z-11	TCGA-BC-A10Z-11	TCGA-BC-A10Z	TCGA Liver Cancer (LIHC)	liver hepatocellular carcinoma	Liver			None	62	3.5	3.1	5	TCGA-BC-A10Z-F9962	TCGA-BC-A10Z	TCGA-BC-A10Z-11A	0	0.6	1		0.7	1.1	1.2	-22913	2652	34	0					0	10	779
															TCGA-BC-A110-01	TCGA-BC-A110-01	TCGA-BC-A110	TCGA Liver Cancer (LIHC)	liver hepatocellular carcinoma	Liver	NO	NO		51	3.5	3.7	5	TCGA-BC-A110-F9979	TCGA-BC-A110	TCGA-BC-A110-01A	0	0.3	2		0.7	1.1	3.5	-18951	2629	2116	0			2057		0	10
															TCGA-BC-A110-11	TCGA-BC-A110-11	TCGA-BC-A110	TCGA Liver Cancer (LIHC)	liver hepatocellular carcinoma	Liver	NO	NO		51	3.5	3.7	5	TCGA-BC-A110-F9979	TCGA-BC-A110		0	0.3	2		0.7	1.1	3.5	-18951		2116	0			2057		0	10
															TCGA-BC-A112-01	TCGA-BC-A112-01	TCGA-BC-A112	TCGA Liver Cancer (LIHC)	liver hepatocellular carcinoma	Liver				80	3.5	4.1	5	TCGA-BC-A112-F9980	TCGA-BC-A112		0	0.3			0.7	1.3	2.1	-29511		153	0					0	10	233	0 - No Fibrosis
															TCGA-BC-A112-11	TCGA-BC-A112-11	TCGA-BC-A112	TCGA Liver Cancer (LIHC)	liver hepatocellular carcinoma	Liver				80	3.5	4.1	5	TCGA-BC-A112-F9980	TCGA-BC-A112	TCGA-BC-A112-11A	0	0.3			0.7	1.3	2.1	-29511	538	153	0					0	10	233	0 - No Fibrosis
															TCGA-BC-A216-01	TCGA-BC-A216-01	TCGA-BC-A216	TCGA Liver Cancer (LIHC)	liver hepatocellular carcinoma	Liver			Mild	62	3.5	3.4	5	TCGA-BC-A216-F22055	TCGA-BC-A216	TCGA-BC-A216-01A	0	0.6	2		0.5	1.5	0.9	-22968	1052		0	1351				0	8	831	0 - No Fibrosis
															TCGA-BC-A216-11	TCGA-BC-A216-11	TCGA-BC-A216	TCGA Liver Cancer (LIHC)	liver hepatocellular carcinoma	Liver			Mild	62	3.5	3.4	5	TCGA-BC-A216-F22055	TCGA-BC-A216	TCGA-BC-A216-11A	0	0.6	2		0.5	1.5	0.9	-22968	1052		0	1351				0	8	831	0 - No Fibrosis
															TCGA-BC-A217-01	TCGA-BC-A217-01	TCGA-BC-A217	TCGA Liver Cancer (LIHC)	liver hepatocellular carcinoma	Liver			None	75	3.5	4.4	5	TCGA-BC-A217-F70242	TCGA-BC-A217	TCGA-BC-A217-01A	0	0.2			0.6	1	0.8	-27411	408	1397	0	421				0	10	28	0 - No Fibrosis
															TCGA-BC-A3KF-01	TCGA-BC-A3KF-01	TCGA-BC-A3KF	TCGA Liver Cancer (LIHC)	liver hepatocellular carcinoma	Liver				66				TCGA-BC-A3KF-F38204	TCGA-BC-A3KF	TCGA-BC-A3KF-01A			2		0.6	1	0.8	-24328	91		0	8
															TCGA-BC-A3KG-01	TCGA-BC-A3KG-01	TCGA-BC-A3KG	TCGA Liver Cancer (LIHC)	liver hepatocellular carcinoma	Liver	YES			68	3.5	3.6	5	TCGA-BC-A3KG-F38205	TCGA-BC-A3KG	TCGA-BC-A3KG-01A	0	0.5			0.6	1	0.7	-25061	140		0	680		209		0	10	618
															TCGA-BC-A5W4-01	TCGA-BC-A5W4-01	TCGA-BC-A5W4	TCGA Liver Cancer (LIHC)	liver hepatocellular carcinoma	Liver	NO	NO	None	69	3.5	4.2	5	TCGA-BC-A5W4-F57584	TCGA-BC-A5W4	TCGA-BC-A5W4-01A	0	0.6		A	0.7	1.3		-25503	224	547	0	289		384
															TCGA-BC-A69H-01	TCGA-BC-A69H-01	TCGA-BC-A69H	TCGA Liver Cancer (LIHC)	liver hepatocellular carcinoma	Liver			None	64	3.6	4.3	4.8	TCGA-BC-A69H-F59404	TCGA-BC-A69H	TCGA-BC-A69H-01A	0	0.4		A	0.8	1.3	0.8	-23380	94		0	444			1	0		103900
															TCGA-BC-A69I-01	TCGA-BC-A69I-01	TCGA-BC-A69I	TCGA Liver Cancer (LIHC)	liver hepatocellular carcinoma	Liver			None	69				TCGA-BC-A69I-F59405	TCGA-BC-A69I	TCGA-BC-A69I-01A	0	1.2	1		0.7	1.3	1.2	-25370	80		0	387			0	0	10	2
															TCGA-BC-A8YO-01	TCGA-BC-A8YO-01	TCGA-BC-A8YO	TCGA Liver Cancer (LIHC)	liver hepatocellular carcinoma	Liver			None	66	3.5	4.3	5	TCGA-BC-A8YO-F70635	TCGA-BC-A8YO	TCGA-BC-A8YO-01A	0	0.3	3		0.6	1	0.8	-24189	141		0	562
															TCGA-BD-A2L6-01	TCGA-BD-A2L6-01	TCGA-BD-A2L6	TCGA Liver Cancer (LIHC)	liver hepatocellular carcinoma	Liver	YES	NO	None	69	3.4	3.7	5	TCGA-BD-A2L6-F34562	TCGA-BD-A2L6	TCGA-BD-A2L6-01A	0.3	0.9		A	0.5	1.4	1.2	-25489	148		0	1363		415	1	0	20	53	3,4 - Fibrous Speta
															TCGA-BD-A2L6-11	TCGA-BD-A2L6-11	TCGA-BD-A2L6	TCGA Liver Cancer (LIHC)	liver hepatocellular carcinoma	Liver	YES	NO	None	69	3.4	3.7	5	TCGA-BD-A2L6-F34562	TCGA-BD-A2L6	TCGA-BD-A2L6-11A	0.3	0.9		A	0.5	1.4	1.2	-25489	148		0	1363		415	1	0	20	53	3,4 - Fibrous Speta
															TCGA-BD-A3EP-01	TCGA-BD-A3EP-01	TCGA-BD-A3EP	TCGA Liver Cancer (LIHC)	liver hepatocellular carcinoma	Liver			Mild	75	3.4	3.8	5	TCGA-BD-A3EP-F68680	TCGA-BD-A3EP	TCGA-BD-A3EP-01A	0.3	0.6	0	A	0.5	1.4	1.1	-27756	398		0	409			1	0	20	17	1,2 - Portal Fibrosis
															TCGA-BD-A3EP-11	TCGA-BD-A3EP-11	TCGA-BD-A3EP	TCGA Liver Cancer (LIHC)	liver hepatocellular carcinoma	Liver			Mild	75	3.4	3.8	5	TCGA-BD-A3EP-F68680	TCGA-BD-A3EP	TCGA-BD-A3EP-11A	0.3	0.6	0	A	0.5	1.4	1.1	-27756	398		0	409			1	0	20	17	1,2 - Portal Fibrosis
															TCGA-BD-A3ER-01	TCGA-BD-A3ER-01	TCGA-BD-A3ER	TCGA Liver Cancer (LIHC)	liver hepatocellular carcinoma	Liver	NO	NO	Mild	62	3.4	3.9	5	TCGA-BD-A3ER-F68681	TCGA-BD-A3ER	TCGA-BD-A3ER-01A	0.3	0.7	0	A	0.5	1.4	0.9	-22657	23		0	1115		226	0	0	20	5	6 - Established Cirrhosis
															TCGA-BW-A5NO-01	TCGA-BW-A5NO-01	TCGA-BW-A5NO	TCGA Liver Cancer (LIHC)	liver hepatocellular carcinoma	Liver				50					TCGA-BW-A5NO	TCGA-BW-A5NO-01A								-18510	840		0	20			1				3,4 - Fibrous Speta
															TCGA-BW-A5NP-01	TCGA-BW-A5NP-01	TCGA-BW-A5NP	TCGA Liver Cancer (LIHC)	liver hepatocellular carcinoma	Liver			Mild	26					TCGA-BW-A5NP	TCGA-BW-A5NP-01A								-9809	1057		0	0			2			143684	3,4 - Fibrous Speta
															TCGA-BW-A5NQ-01	TCGA-BW-A5NQ-01	TCGA-BW-A5NQ	TCGA Liver Cancer (LIHC)	liver hepatocellular carcinoma	Liver				63					TCGA-BW-A5NQ	TCGA-BW-A5NQ-01A								-23353	1022		0	0							6 - Established Cirrhosis
															TCGA-CC-5258-01	TCGA-CC-5258-01	TCGA-CC-5258	TCGA Liver Cancer (LIHC)	liver hepatocellular carcinoma	Liver				48				TCGA-CC-5258-F20327	TCGA-CC-5258	TCGA-CC-5258-01A								-17586	147	129	0	0			3
															TCGA-CC-5259-01	TCGA-CC-5259-01	TCGA-CC-5259	TCGA Liver Cancer (LIHC)	liver hepatocellular carcinoma	Liver	NO	NO		60				TCGA-CC-5259-F70915	TCGA-CC-5259									-21946			0	250		180
															TCGA-CC-5260-01	TCGA-CC-5260-01	TCGA-CC-5260	TCGA Liver Cancer (LIHC)	liver hepatocellular carcinoma	Liver				61				TCGA-CC-5260-F20330	TCGA-CC-5260	TCGA-CC-5260-01A								-22345	105	87	0	0
															TCGA-CC-5261-01	TCGA-CC-5261-01	TCGA-CC-5261	TCGA Liver Cancer (LIHC)	liver hepatocellular carcinoma	Liver				44				TCGA-CC-5261-F20332	TCGA-CC-5261	TCGA-CC-5261-01A								-16373	110	97	0	12
															TCGA-CC-5262-01	TCGA-CC-5262-01	TCGA-CC-5262	TCGA Liver Cancer (LIHC)	liver hepatocellular carcinoma	Liver				67				TCGA-CC-5262-F20334	TCGA-CC-5262	TCGA-CC-5262-01A								-24787	97	103	0	0
															TCGA-CC-5263-01	TCGA-CC-5263-01	TCGA-CC-5263	TCGA Liver Cancer (LIHC)	liver hepatocellular carcinoma	Liver				35				TCGA-CC-5263-F20328	TCGA-CC-5263	TCGA-CC-5263-01A								-12863	91	129	0
															TCGA-CC-5264-01	TCGA-CC-5264-01	TCGA-CC-5264	TCGA Liver Cancer (LIHC)	liver hepatocellular carcinoma	Liver				71				TCGA-CC-5264-F20329	TCGA-CC-5264	TCGA-CC-5264-01A								-25979	84	102	0	0
															TCGA-CC-A123-01	TCGA-CC-A123-01	TCGA-CC-A123	TCGA Liver Cancer (LIHC)	liver hepatocellular carcinoma	Liver	NO	NO		24				TCGA-CC-A123-F70913	TCGA-CC-A123	TCGA-CC-A123-01A								-9107	49		0	219		145	3
															TCGA-CC-A1HT-01	TCGA-CC-A1HT-01	TCGA-CC-A1HT	TCGA Liver Cancer (LIHC)	liver hepatocellular carcinoma	Liver				50				TCGA-CC-A1HT-F20333	TCGA-CC-A1HT	TCGA-CC-A1HT-01A								-18553	86	101	0	0			4
															TCGA-CC-A3M9-01	TCGA-CC-A3M9-01	TCGA-CC-A3M9	TCGA Liver Cancer (LIHC)	liver hepatocellular carcinoma	Liver	NO	NO		45				TCGA-CC-A3M9-F70909	TCGA-CC-A3M9	TCGA-CC-A3M9-01A								-16460	226	300	0	3		219	2
															TCGA-CC-A3MA-01	TCGA-CC-A3MA-01	TCGA-CC-A3MA	TCGA Liver Cancer (LIHC)	liver hepatocellular carcinoma	Liver	NO	NO		61				TCGA-CC-A3MA-F70907	TCGA-CC-A3MA	TCGA-CC-A3MA-01A								-22375	177	303	0	2		261	3
															TCGA-CC-A3MB-01	TCGA-CC-A3MB-01	TCGA-CC-A3MB	TCGA Liver Cancer (LIHC)	liver hepatocellular carcinoma	Liver	NO	NO		36				TCGA-CC-A3MB-F70908	TCGA-CC-A3MB	TCGA-CC-A3MB-01A								-13255	205	315	0	3		260	3
															TCGA-CC-A3MC-01	TCGA-CC-A3MC-01	TCGA-CC-A3MC	TCGA Liver Cancer (LIHC)	liver hepatocellular carcinoma	Liver	NO	NO		54				TCGA-CC-A3MC-F70912	TCGA-CC-A3MC	TCGA-CC-A3MC-01A								-20067	268		0	363		297	3
															TCGA-CC-A5UC-01	TCGA-CC-A5UC-01	TCGA-CC-A5UC	TCGA Liver Cancer (LIHC)	liver hepatocellular carcinoma	Liver	NO	NO		63				TCGA-CC-A5UC-F69917	TCGA-CC-A5UC	TCGA-CC-A5UC-01A								-23156	99	347	0	0		312	2
															TCGA-CC-A5UD-01	TCGA-CC-A5UD-01	TCGA-CC-A5UD	TCGA Liver Cancer (LIHC)	liver hepatocellular carcinoma	Liver	NO	NO		45				TCGA-CC-A5UD-F69700	TCGA-CC-A5UD	TCGA-CC-A5UD-01A								-16702	92	304	0	0		182	1
															TCGA-CC-A5UE-01	TCGA-CC-A5UE-01	TCGA-CC-A5UE	TCGA Liver Cancer (LIHC)	liver hepatocellular carcinoma	Liver	NO	NO		48				TCGA-CC-A5UE-F69701	TCGA-CC-A5UE	TCGA-CC-A5UE-01A								-17805	85	272	0	0		175	3
															TCGA-CC-A7IE-01	TCGA-CC-A7IE-01	TCGA-CC-A7IE	TCGA Liver Cancer (LIHC)	liver hepatocellular carcinoma	Liver	NO	NO		57				TCGA-CC-A7IE-F69923	TCGA-CC-A7IE									-20985		217	0	0		169	3
															TCGA-CC-A7IF-01	TCGA-CC-A7IF-01	TCGA-CC-A7IF	TCGA Liver Cancer (LIHC)	liver hepatocellular carcinoma	Liver	NO	NO		59				TCGA-CC-A7IF-F69922	TCGA-CC-A7IF	TCGA-CC-A7IF-01A								-21845	236	649	0	0		254	3
															TCGA-CC-A7IG-01	TCGA-CC-A7IG-01	TCGA-CC-A7IG	TCGA Liver Cancer (LIHC)	liver hepatocellular carcinoma	Liver	NO	NO		47				TCGA-CC-A7IG-F69702	TCGA-CC-A7IG	TCGA-CC-A7IG-01A								-17453	239	299	0	0		195	2
															TCGA-CC-A7IH-01	TCGA-CC-A7IH-01	TCGA-CC-A7IH	TCGA Liver Cancer (LIHC)	liver hepatocellular carcinoma	Liver				58				TCGA-CC-A7IH-F69920	TCGA-CC-A7IH	TCGA-CC-A7IH-01A								-21381	181		0	365			3
															TCGA-CC-A7II-01	TCGA-CC-A7II-01	TCGA-CC-A7II	TCGA Liver Cancer (LIHC)	liver hepatocellular carcinoma	Liver	NO	NO		54				TCGA-CC-A7II-F69918	TCGA-CC-A7II	TCGA-CC-A7II-01A								-20079	169		0	399		278	2
															TCGA-CC-A7IJ-01	TCGA-CC-A7IJ-01	TCGA-CC-A7IJ	TCGA Liver Cancer (LIHC)	liver hepatocellular carcinoma	Liver				56				TCGA-CC-A7IJ-F69704	TCGA-CC-A7IJ	TCGA-CC-A7IJ-01A								-20751	168		0	382			2
															TCGA-CC-A7IK-01	TCGA-CC-A7IK-01	TCGA-CC-A7IK	TCGA Liver Cancer (LIHC)	liver hepatocellular carcinoma	Liver	NO	NO		59				TCGA-CC-A7IK-F69705	TCGA-CC-A7IK	TCGA-CC-A7IK-01A								-21552	163	262	0	0		150	2
															TCGA-CC-A7IL-01	TCGA-CC-A7IL-01	TCGA-CC-A7IL	TCGA Liver Cancer (LIHC)	liver hepatocellular carcinoma	Liver	NO	NO		61				TCGA-CC-A7IL-F69706	TCGA-CC-A7IL	TCGA-CC-A7IL-01A								-22319	161	278	0	0		179	2
															TCGA-CC-A8HS-01	TCGA-CC-A8HS-01	TCGA-CC-A8HS	TCGA Liver Cancer (LIHC)	liver hepatocellular carcinoma	Liver	NO	NO		18				TCGA-CC-A8HS-F69707	TCGA-CC-A8HS	TCGA-CC-A8HS-01A								-6617	223	300	0	0		201	3
															TCGA-CC-A8HT-01	TCGA-CC-A8HT-01	TCGA-CC-A8HT	TCGA Liver Cancer (LIHC)	liver hepatocellular carcinoma	Liver	NO	NO		74				TCGA-CC-A8HT-F69842	TCGA-CC-A8HT	TCGA-CC-A8HT-01A								-27334	197	140	0	0		83	4
															TCGA-CC-A8HU-01	TCGA-CC-A8HU-01	TCGA-CC-A8HU	TCGA Liver Cancer (LIHC)	liver hepatocellular carcinoma	Liver	NO	NO		39				TCGA-CC-A8HU-F69708	TCGA-CC-A8HU	TCGA-CC-A8HU-01A								-14367	141	344	0	0		301	3
															TCGA-CC-A8HV-01	TCGA-CC-A8HV-01	TCGA-CC-A8HV	TCGA Liver Cancer (LIHC)	liver hepatocellular carcinoma	Liver	YES	NO		51				TCGA-CC-A8HV-F69784	TCGA-CC-A8HV	TCGA-CC-A8HV-01A								-18935	140	279	0	0		149	2
															TCGA-CC-A9FS-01	TCGA-CC-A9FS-01	TCGA-CC-A9FS	TCGA Liver Cancer (LIHC)	liver hepatocellular carcinoma	Liver	NO	NO		55				TCGA-CC-A9FS-F69914	TCGA-CC-A9FS									-20157			0	211		109	2
															TCGA-CC-A9FU-01	TCGA-CC-A9FU-01	TCGA-CC-A9FU	TCGA Liver Cancer (LIHC)	liver hepatocellular carcinoma	Liver				52					TCGA-CC-A9FU	TCGA-CC-A9FU-01A								-19326	205		0	0
															TCGA-CC-A9FV-01	TCGA-CC-A9FV-01	TCGA-CC-A9FV	TCGA Liver Cancer (LIHC)	liver hepatocellular carcinoma	Liver				57					TCGA-CC-A9FV	TCGA-CC-A9FV-01A								-21044	184		0	0
															TCGA-CC-A9FW-01	TCGA-CC-A9FW-01	TCGA-CC-A9FW	TCGA Liver Cancer (LIHC)	liver hepatocellular carcinoma	Liver	NO	NO		68				TCGA-CC-A9FW-F69912	TCGA-CC-A9FW									-24891			0	248		153	3
															TCGA-DD-A113-01	TCGA-DD-A113-01	TCGA-DD-A113	TCGA Liver Cancer (LIHC)	liver hepatocellular carcinoma	Liver	NO	NO	None	55	3.5	4.3	5	TCGA-DD-A113-F38777	TCGA-DD-A113	TCGA-DD-A113-01A	0.1	0.5		A	0.7	1.2	0.8	-20188	1650		0	2425	1678	1676	1	0	6	133	0 - No Fibrosis
															TCGA-DD-A113-11	TCGA-DD-A113-11	TCGA-DD-A113	TCGA Liver Cancer (LIHC)	liver hepatocellular carcinoma	Liver	NO	NO	None	55	3.5	4.3	5	TCGA-DD-A113-F38777	TCGA-DD-A113		0.1	0.5		A	0.7	1.2	0.8	-20188			0	2425	1678	1676	1	0	6	133	0 - No Fibrosis
															TCGA-DD-A114-01	TCGA-DD-A114-01	TCGA-DD-A114	TCGA Liver Cancer (LIHC)	liver hepatocellular carcinoma	Liver			Mild	42	3.5	3.5	5	TCGA-DD-A114-F38779	TCGA-DD-A114	TCGA-DD-A114-01A	0.1	2.5		A	0.9	1.4	1.2	-15410	2063	1149	0				1	0	6	21	5 - Nodular Formation and Incomplete Cirrhosis
															TCGA-DD-A114-11	TCGA-DD-A114-11	TCGA-DD-A114	TCGA Liver Cancer (LIHC)	liver hepatocellular carcinoma	Liver			Mild	42	3.5	3.5	5	TCGA-DD-A114-F38779	TCGA-DD-A114		0.1	2.5		A	0.9	1.4	1.2	-15410		1149	0				1	0	6	21	5 - Nodular Formation and Incomplete Cirrhosis
															TCGA-DD-A115-01	TCGA-DD-A115-01	TCGA-DD-A115	TCGA Liver Cancer (LIHC)	liver hepatocellular carcinoma	Liver	YES	NO	None	53	3.5	4.1	5	TCGA-DD-A115-F38780	TCGA-DD-A115	TCGA-DD-A115-01A	0.1	0.6		A	0.1	1.2	1.1	-19697	3198	2542	0			469	0	0	6	10	0 - No Fibrosis
															TCGA-DD-A115-11	TCGA-DD-A115-11	TCGA-DD-A115	TCGA Liver Cancer (LIHC)	liver hepatocellular carcinoma	Liver	YES	NO	None	53	3.5	4.1	5	TCGA-DD-A115-F38780	TCGA-DD-A115	TCGA-DD-A115-11A	0.1	0.6		A	0.1	1.2	1.1	-19697	3198	2542	0			469	0	0	6	10	0 - No Fibrosis
															TCGA-DD-A116-01	TCGA-DD-A116-01	TCGA-DD-A116	TCGA Liver Cancer (LIHC)	liver hepatocellular carcinoma	Liver	NO	YES		68	3.5	4.1	5	TCGA-DD-A116-F38781	TCGA-DD-A116	TCGA-DD-A116-01A	0.1	1.1	0	A	0.8	1.4	1.1	-24934	3208	1622	0		1023	828	1	0	6	24	3,4 - Fibrous Speta
															TCGA-DD-A116-11	TCGA-DD-A116-11	TCGA-DD-A116	TCGA Liver Cancer (LIHC)	liver hepatocellular carcinoma	Liver	NO	YES		68	3.5	4.1	5	TCGA-DD-A116-F38781	TCGA-DD-A116	TCGA-DD-A116-11A	0.1	1.1	0	A	0.8	1.4	1.1	-24934	3208	1622	0		1023	828	1	0	6	24	3,4 - Fibrous Speta
															TCGA-DD-A118-01	TCGA-DD-A118-01	TCGA-DD-A118	TCGA Liver Cancer (LIHC)	liver hepatocellular carcinoma	Liver	NO	NO	None	77	3.4	3.4	4.8	TCGA-DD-A118-F38782	TCGA-DD-A118	TCGA-DD-A118-01A	0.1	0.5		A	0.7	1.2	0.9	-28406	2854		0	3437	659	658	1	0	6	85150	0 - No Fibrosis
															TCGA-DD-A118-11	TCGA-DD-A118-11	TCGA-DD-A118	TCGA Liver Cancer (LIHC)	liver hepatocellular carcinoma	Liver	NO	NO	None	77	3.4	3.4	4.8	TCGA-DD-A118-F38782	TCGA-DD-A118	TCGA-DD-A118-11A	0.1	0.5		A	0.7	1.2	0.9	-28406	2854		0	3437	659	658	1	0	6	85150	0 - No Fibrosis
															TCGA-DD-A119-01	TCGA-DD-A119-01	TCGA-DD-A119	TCGA Liver Cancer (LIHC)	liver hepatocellular carcinoma	Liver			None	40	3.5	3.9	5	TCGA-DD-A119-F38783	TCGA-DD-A119	TCGA-DD-A119-01A	0.1	1.6	2	A	0.9	1.4	1.3	-14613	2738	223	0				1	0	6	1836	0 - No Fibrosis
															TCGA-DD-A119-11	TCGA-DD-A119-11	TCGA-DD-A119	TCGA Liver Cancer (LIHC)	liver hepatocellular carcinoma	Liver			None	40	3.5	3.9	5	TCGA-DD-A119-F38783	TCGA-DD-A119		0.1	1.6	2	A	0.9	1.4	1.3	-14613		223	0				1	0	6	1836	0 - No Fibrosis
															TCGA-DD-A11A-01	TCGA-DD-A11A-01	TCGA-DD-A11A	TCGA Liver Cancer (LIHC)	liver hepatocellular carcinoma	Liver			None	67				TCGA-DD-A11A-F38784	TCGA-DD-A11A	TCGA-DD-A11A-01A	0.1	3.6			0.9	1.4	1.1	-24646	2184		0	79			0	0	6	223	0 - No Fibrosis
															TCGA-DD-A11A-11	TCGA-DD-A11A-11	TCGA-DD-A11A	TCGA Liver Cancer (LIHC)	liver hepatocellular carcinoma	Liver			None	67				TCGA-DD-A11A-F38784	TCGA-DD-A11A	TCGA-DD-A11A-11A	0.1	3.6			0.9	1.4	1.1	-24646	2184		0	79			0	0	6	223	0 - No Fibrosis
															TCGA-DD-A11B-01	TCGA-DD-A11B-01	TCGA-DD-A11B	TCGA Liver Cancer (LIHC)	liver hepatocellular carcinoma	Liver			Mild	73	3.5	3.9	5	TCGA-DD-A11B-F38785	TCGA-DD-A11B	TCGA-DD-A11B-01A	0.1	1.6		A	0.9	1.4	1	-26857	1975	14	0				1	0	6	15	6 - Established Cirrhosis
															TCGA-DD-A11B-11	TCGA-DD-A11B-11	TCGA-DD-A11B	TCGA Liver Cancer (LIHC)	liver hepatocellular carcinoma	Liver			Mild	73	3.5	3.9	5	TCGA-DD-A11B-F38785	TCGA-DD-A11B	TCGA-DD-A11B-11A	0.1	1.6		A	0.9	1.4	1	-26857	1975	14	0				1	0	6	15	6 - Established Cirrhosis
															TCGA-DD-A11C-01	TCGA-DD-A11C-01	TCGA-DD-A11C	TCGA Liver Cancer (LIHC)	liver hepatocellular carcinoma	Liver			None	69	3.5	3.6	5	TCGA-DD-A11C-F38786	TCGA-DD-A11C	TCGA-DD-A11C-01A	0.1	2.3	1	A	0.9	1.4	0.9	-25403	1703		0	662			1	0	6	11	0 - No Fibrosis
															TCGA-DD-A11C-11	TCGA-DD-A11C-11	TCGA-DD-A11C	TCGA Liver Cancer (LIHC)	liver hepatocellular carcinoma	Liver			None	69	3.5	3.6	5	TCGA-DD-A11C-F38786	TCGA-DD-A11C		0.1	2.3	1	A	0.9	1.4	0.9	-25403			0	662			1	0	6	11	0 - No Fibrosis
															TCGA-DD-A11D-01	TCGA-DD-A11D-01	TCGA-DD-A11D	TCGA Liver Cancer (LIHC)	liver hepatocellular carcinoma	Liver	YES	NO	None	57	3.5	4.5	5	TCGA-DD-A11D-F38787	TCGA-DD-A11D	TCGA-DD-A11D-01A	0.1	0.5	2	A	0.6	1.1	1.1	-21003	1731	1560	0			498	1	0	6	8	6 - Established Cirrhosis
															TCGA-DD-A11D-11	TCGA-DD-A11D-11	TCGA-DD-A11D	TCGA Liver Cancer (LIHC)	liver hepatocellular carcinoma	Liver	YES	NO	None	57	3.5	4.5	5	TCGA-DD-A11D-F38787	TCGA-DD-A11D	TCGA-DD-A11D-11A	0.1	0.5	2	A	0.6	1.1	1.1	-21003	1731	1560	0			498	1	0	6	8	6 - Established Cirrhosis
															TCGA-DD-A1E9-01	TCGA-DD-A1E9-01	TCGA-DD-A1E9	TCGA Liver Cancer (LIHC)	liver hepatocellular carcinoma	Liver	NO	NO	Severe	70	3.5	4.1	5	TCGA-DD-A1E9-F42012	TCGA-DD-A1E9	TCGA-DD-A1E9-01A	0.1	13	4	A	0.8	1.3	0.9	-25808	3234	2759	0			720	1	0	6	202	6 - Established Cirrhosis
															TCGA-DD-A1E9-11	TCGA-DD-A1E9-11	TCGA-DD-A1E9	TCGA Liver Cancer (LIHC)	liver hepatocellular carcinoma	Liver	NO	NO	Severe	70	3.5	4.1	5	TCGA-DD-A1E9-F42012	TCGA-DD-A1E9	TCGA-DD-A1E9-11A	0.1	13	4	A	0.8	1.3	0.9	-25808	3234	2759	0			720	1	0	6	202	6 - Established Cirrhosis
															TCGA-DD-A1EA-01	TCGA-DD-A1EA-01	TCGA-DD-A1EA	TCGA Liver Cancer (LIHC)	liver hepatocellular carcinoma	Liver	NO	NO	Mild	68	3.5	3.3	5	TCGA-DD-A1EA-F42204	TCGA-DD-A1EA	TCGA-DD-A1EA-01A	0.1	0.9	1	A	0.8	1.3	1.2	-24925	3298		0	2415		754	0	0	6	3	1,2 - Portal Fibrosis
															TCGA-DD-A1EB-01	TCGA-DD-A1EB-01	TCGA-DD-A1EB	TCGA Liver Cancer (LIHC)	liver hepatocellular carcinoma	Liver	NO	NO	None	72	3.5	3.7	5	TCGA-DD-A1EB-F42225	TCGA-DD-A1EB	TCGA-DD-A1EB-01A	0.1	0.3	1	B	0.6	1.1	1.3	-26471	3538		0	2017		505	1	0	6	7	0 - No Fibrosis
															TCGA-DD-A1EB-11	TCGA-DD-A1EB-11	TCGA-DD-A1EB	TCGA Liver Cancer (LIHC)	liver hepatocellular carcinoma	Liver	NO	NO	None	72	3.5	3.7	5	TCGA-DD-A1EB-F42225	TCGA-DD-A1EB		0.1	0.3	1	B	0.6	1.1	1.3	-26471			0	2017		505	1	0	6	7	0 - No Fibrosis
															TCGA-DD-A1EC-01	TCGA-DD-A1EC-01	TCGA-DD-A1EC	TCGA Liver Cancer (LIHC)	liver hepatocellular carcinoma	Liver	YES	NO	None	20	3.5	3.2	5	TCGA-DD-A1EC-F42201	TCGA-DD-A1EC	TCGA-DD-A1EC-01A	0.1	0.4		A	0.7	1.2	0.8	-7363	2254		0	602		299	1	0	6	2	0 - No Fibrosis
															TCGA-DD-A1EC-11	TCGA-DD-A1EC-11	TCGA-DD-A1EC	TCGA Liver Cancer (LIHC)	liver hepatocellular carcinoma	Liver	YES	NO	None	20	3.5	3.2	5	TCGA-DD-A1EC-F42201	TCGA-DD-A1EC		0.1	0.4		A	0.7	1.2	0.8	-7363			0	602		299	1	0	6	2	0 - No Fibrosis
															TCGA-DD-A1ED-01	TCGA-DD-A1ED-01	TCGA-DD-A1ED	TCGA Liver Cancer (LIHC)	liver hepatocellular carcinoma	Liver			None	68	3.5	4.2	5	TCGA-DD-A1ED-F42202	TCGA-DD-A1ED	TCGA-DD-A1ED-01A	0.1	0.8		A	0.8	1.3	1.3	-25039	1525		0	2301			1	0	6	3	0 - No Fibrosis
															TCGA-DD-A1ED-11	TCGA-DD-A1ED-11	TCGA-DD-A1ED	TCGA Liver Cancer (LIHC)	liver hepatocellular carcinoma	Liver			None	68	3.5	4.2	5	TCGA-DD-A1ED-F42202	TCGA-DD-A1ED	TCGA-DD-A1ED-11A	0.1	0.8		A	0.8	1.3	1.3	-25039	1525		0	2301			1	0	6	3	0 - No Fibrosis
															TCGA-DD-A1EE-01	TCGA-DD-A1EE-01	TCGA-DD-A1EE	TCGA Liver Cancer (LIHC)	liver hepatocellular carcinoma	Liver	NO	NO	Severe	73	3.5	2.7	5	TCGA-DD-A1EE-F42208	TCGA-DD-A1EE	TCGA-DD-A1EE-01A	0.1	0.5		B	0.8	1.3	1.2	-26858	1521	349	0	204		44	2	0	6	3	6 - Established Cirrhosis
															TCGA-DD-A1EE-11	TCGA-DD-A1EE-11	TCGA-DD-A1EE	TCGA Liver Cancer (LIHC)	liver hepatocellular carcinoma	Liver	NO	NO	Severe	73	3.5	2.7	5	TCGA-DD-A1EE-F42208	TCGA-DD-A1EE	TCGA-DD-A1EE-11A	0.1	0.5		B	0.8	1.3	1.2	-26858	1521	349	0	204		44	2	0	6	3	6 - Established Cirrhosis
															TCGA-DD-A1EF-01	TCGA-DD-A1EF-01	TCGA-DD-A1EF	TCGA Liver Cancer (LIHC)	liver hepatocellular carcinoma	Liver			Mild	57	3.5	4.5	5	TCGA-DD-A1EF-F42200	TCGA-DD-A1EF	TCGA-DD-A1EF-01A	0.1	1	9	B	0.6	1.1	0.9	-21165	1382	394	0				2	0	6	16211	3,4 - Fibrous Speta
															TCGA-DD-A1EF-11	TCGA-DD-A1EF-11	TCGA-DD-A1EF	TCGA Liver Cancer (LIHC)	liver hepatocellular carcinoma	Liver			Mild	57	3.5	4.5	5	TCGA-DD-A1EF-F42200	TCGA-DD-A1EF	TCGA-DD-A1EF-11A	0.1	1	9	B	0.6	1.1	0.9	-21165	1382	394	0				2	0	6	16211	3,4 - Fibrous Speta
															TCGA-DD-A1EG-01	TCGA-DD-A1EG-01	TCGA-DD-A1EG	TCGA Liver Cancer (LIHC)	liver hepatocellular carcinoma	Liver	NO	NO	Mild	76	3.5	4.2	5	TCGA-DD-A1EG-F42003	TCGA-DD-A1EG		0.1	0.7	1	A	0.8	1.3	0.6	-28108		1372	0		880	875	0	0	6	16	1,2 - Portal Fibrosis
															TCGA-DD-A1EG-11	TCGA-DD-A1EG-11	TCGA-DD-A1EG	TCGA Liver Cancer (LIHC)	liver hepatocellular carcinoma	Liver	NO	NO	Mild	76	3.5	4.2	5	TCGA-DD-A1EG-F42003	TCGA-DD-A1EG		0.1	0.7	1	A	0.8	1.3	0.6	-28108		1372	0		880	875	0	0	6	16	1,2 - Portal Fibrosis
															TCGA-DD-A1EH-01	TCGA-DD-A1EH-01	TCGA-DD-A1EH	TCGA Liver Cancer (LIHC)	liver hepatocellular carcinoma	Liver	YES	NO	None	23	3.5	4.7	5	TCGA-DD-A1EH-F42567	TCGA-DD-A1EH	TCGA-DD-A1EH-01A	0.1	1	1	B	0.8	1.3	1	-8499	933		0	1495		120	1	0	6	94340	3,4 - Fibrous Speta
															TCGA-DD-A1EH-11	TCGA-DD-A1EH-11	TCGA-DD-A1EH	TCGA Liver Cancer (LIHC)	liver hepatocellular carcinoma	Liver	YES	NO	None	23	3.5	4.7	5	TCGA-DD-A1EH-F42567	TCGA-DD-A1EH		0.1	1	1	B	0.8	1.3	1	-8499			0	1495		120	1	0	6	94340	3,4 - Fibrous Speta
															TCGA-DD-A1EI-01	TCGA-DD-A1EI-01	TCGA-DD-A1EI	TCGA Liver Cancer (LIHC)	liver hepatocellular carcinoma	Liver			Mild	46	3.5	5.1	5	TCGA-DD-A1EI-F42222	TCGA-DD-A1EI	TCGA-DD-A1EI-01A	0.1	0.7	0	B	0.8	1.3	0.9	-17097	926		0	183			2	0	6	24	6 - Established Cirrhosis
															TCGA-DD-A1EI-11	TCGA-DD-A1EI-11	TCGA-DD-A1EI	TCGA Liver Cancer (LIHC)	liver hepatocellular carcinoma	Liver			Mild	46	3.5	5.1	5	TCGA-DD-A1EI-F42222	TCGA-DD-A1EI	TCGA-DD-A1EI-11A	0.1	0.7	0	B	0.8	1.3	0.9	-17097	926		0	183			2	0	6	24	6 - Established Cirrhosis
															TCGA-DD-A1EJ-01	TCGA-DD-A1EJ-01	TCGA-DD-A1EJ	TCGA Liver Cancer (LIHC)	liver hepatocellular carcinoma	Liver	YES	NO	Mild	71	3.2	3.5	5	TCGA-DD-A1EJ-F42209	TCGA-DD-A1EJ	TCGA-DD-A1EJ-01A	0.1	0.7	1	B	0.6	1.1	0.6	-26009	909	1005	0	887		263	2	0	6	18840	0 - No Fibrosis
															TCGA-DD-A1EJ-11	TCGA-DD-A1EJ-11	TCGA-DD-A1EJ	TCGA Liver Cancer (LIHC)	liver hepatocellular carcinoma	Liver	YES	NO	Mild	71	3.2	3.5	5	TCGA-DD-A1EJ-F42209	TCGA-DD-A1EJ	TCGA-DD-A1EJ-11A	0.1	0.7	1	B	0.6	1.1	0.6	-26009	909	1005	0	887		263	2	0	6	18840	0 - No Fibrosis
															TCGA-DD-A1EK-01	TCGA-DD-A1EK-01	TCGA-DD-A1EK	TCGA Liver Cancer (LIHC)	liver hepatocellular carcinoma	Liver	YES	NO	Mild	64	3.5	4.3	5	TCGA-DD-A1EK-F42001	TCGA-DD-A1EK	TCGA-DD-A1EK-01A	0.1	0.5	1	A	0.6	1.1	0.7	-23437	819	558	0			167	0	0	6	19	0 - No Fibrosis
															TCGA-DD-A1EL-01	TCGA-DD-A1EL-01	TCGA-DD-A1EL	TCGA Liver Cancer (LIHC)	liver hepatocellular carcinoma	Liver	NO	NO	Mild	23	3.5	4.4	5	TCGA-DD-A1EL-F42229	TCGA-DD-A1EL	TCGA-DD-A1EL-01A	0.1	0.5		A	0.8	1.3	1	-8573	577	415	0			[Discrepancy]	0	0	6	5	0 - No Fibrosis
															TCGA-DD-A1EL-11	TCGA-DD-A1EL-11	TCGA-DD-A1EL	TCGA Liver Cancer (LIHC)	liver hepatocellular carcinoma	Liver	NO	NO	Mild	23	3.5	4.4	5	TCGA-DD-A1EL-F42229	TCGA-DD-A1EL		0.1	0.5		A	0.8	1.3	1	-8573		415	0			[Discrepancy]	0	0	6	5	0 - No Fibrosis
															TCGA-DD-A39V-01	TCGA-DD-A39V-01	TCGA-DD-A39V	TCGA Liver Cancer (LIHC)	liver hepatocellular carcinoma	Liver	NO	YES	None	77	3.5	4	5	TCGA-DD-A39V-F42707	TCGA-DD-A39V	TCGA-DD-A39V-01A			3	A	0.8	1.2	0.9	-28254	4180	643	0			455	1				0 - No Fibrosis
															TCGA-DD-A39V-11	TCGA-DD-A39V-11	TCGA-DD-A39V	TCGA Liver Cancer (LIHC)	liver hepatocellular carcinoma	Liver	NO	YES	None	77	3.5	4	5	TCGA-DD-A39V-F42707	TCGA-DD-A39V	TCGA-DD-A39V-11A			3	A	0.8	1.2	0.9	-28254	4180	643	0			455	1				0 - No Fibrosis
															TCGA-DD-A39W-01	TCGA-DD-A39W-01	TCGA-DD-A39W	TCGA Liver Cancer (LIHC)	liver hepatocellular carcinoma	Liver				29				TCGA-DD-A39W-F42705	TCGA-DD-A39W	TCGA-DD-A39W-01A								-10699	6014	827	0
															TCGA-DD-A39W-11	TCGA-DD-A39W-11	TCGA-DD-A39W	TCGA Liver Cancer (LIHC)	liver hepatocellular carcinoma	Liver				29				TCGA-DD-A39W-F42705	TCGA-DD-A39W									-10699		827	0
															TCGA-DD-A39X-01	TCGA-DD-A39X-01	TCGA-DD-A39X	TCGA Liver Cancer (LIHC)	liver hepatocellular carcinoma	Liver	NO	NO	None	78	3.5	4.1	5	TCGA-DD-A39X-F42568	TCGA-DD-A39X	TCGA-DD-A39X-01A	0.1	0.5	2	A	0.6	0.9	0.9	-28528	4705	1694	0			1032	1	0	6	10	0 - No Fibrosis
															TCGA-DD-A39X-11	TCGA-DD-A39X-11	TCGA-DD-A39X	TCGA Liver Cancer (LIHC)	liver hepatocellular carcinoma	Liver	NO	NO	None	78	3.5	4.1	5	TCGA-DD-A39X-F42568	TCGA-DD-A39X	TCGA-DD-A39X-11A	0.1	0.5	2	A	0.6	0.9	0.9	-28528	4705	1694	0			1032	1	0	6	10	0 - No Fibrosis
															TCGA-DD-A39Y-01	TCGA-DD-A39Y-01	TCGA-DD-A39Y	TCGA Liver Cancer (LIHC)	liver hepatocellular carcinoma	Liver			None	67	3.5	4	5	TCGA-DD-A39Y-F42701	TCGA-DD-A39Y	TCGA-DD-A39Y-01A	0.1	1.1		A	1.2	12	0.8	-24769	3530	171	0				2	0	6	5600	0 - No Fibrosis
															TCGA-DD-A39Z-01	TCGA-DD-A39Z-01	TCGA-DD-A39Z	TCGA Liver Cancer (LIHC)	liver hepatocellular carcinoma	Liver				43	3.5	3.1	5	TCGA-DD-A39Z-F42006	TCGA-DD-A39Z	TCGA-DD-A39Z-01A	0.1	1.2	1	B	0.6	0.9	0.7	-15930	5728	601	0				2
															TCGA-DD-A39Z-11	TCGA-DD-A39Z-11	TCGA-DD-A39Z	TCGA Liver Cancer (LIHC)	liver hepatocellular carcinoma	Liver				43	3.5	3.1	5	TCGA-DD-A39Z-F42006	TCGA-DD-A39Z		0.1	1.2	1	B	0.6	0.9	0.7	-15930		601	0				2
															TCGA-DD-A3A0-01	TCGA-DD-A3A0-01	TCGA-DD-A3A0	TCGA Liver Cancer (LIHC)	liver hepatocellular carcinoma	Liver	NO	YES	None	70	3.5	3.3	5	TCGA-DD-A3A0-F42710	TCGA-DD-A3A0	TCGA-DD-A3A0-01A	0.1	1.4		A	0.8	1.2	2.7	-25889	3586	785	0			359	1	0	6	1	0 - No Fibrosis
															TCGA-DD-A3A1-01	TCGA-DD-A3A1-01	TCGA-DD-A3A1	TCGA Liver Cancer (LIHC)	liver hepatocellular carcinoma	Liver			None	65	3.5	3.8	5	TCGA-DD-A3A1-F42704	TCGA-DD-A3A1	TCGA-DD-A3A1-01A	0.1	0.8	1	A	0.8	1.2	1.1	-24046	3753	233	0				0	0	6	6	0 - No Fibrosis
															TCGA-DD-A3A1-11	TCGA-DD-A3A1-11	TCGA-DD-A3A1	TCGA Liver Cancer (LIHC)	liver hepatocellular carcinoma	Liver			None	65	3.5	3.8	5	TCGA-DD-A3A1-F42704	TCGA-DD-A3A1	TCGA-DD-A3A1-11A	0.1	0.8	1	A	0.8	1.2	1.1	-24046	3753	233	0				0	0	6	6	0 - No Fibrosis
															TCGA-DD-A3A2-01	TCGA-DD-A3A2-01	TCGA-DD-A3A2	TCGA Liver Cancer (LIHC)	liver hepatocellular carcinoma	Liver			None	76	3.5	4.2	5	TCGA-DD-A3A2-F42706	TCGA-DD-A3A2	TCGA-DD-A3A2-01A	0.1	0.5		A	0.6	0.9	0.8	-27930	4962	2131	0				0				0 - No Fibrosis
															TCGA-DD-A3A2-11	TCGA-DD-A3A2-11	TCGA-DD-A3A2	TCGA Liver Cancer (LIHC)	liver hepatocellular carcinoma	Liver			None	76	3.5	4.2	5	TCGA-DD-A3A2-F42706	TCGA-DD-A3A2	TCGA-DD-A3A2-11A	0.1	0.5		A	0.6	0.9	0.8	-27930	4962	2131	0				0				0 - No Fibrosis
															TCGA-DD-A3A3-01	TCGA-DD-A3A3-01	TCGA-DD-A3A3	TCGA Liver Cancer (LIHC)	liver hepatocellular carcinoma	Liver			None	45				TCGA-DD-A3A3-F42700	TCGA-DD-A3A3	TCGA-DD-A3A3-01A	0.1	0.9		B	0.8	1.2	1.2	-16708	4397	535	0				1	0	6	6	0 - No Fibrosis
															TCGA-DD-A3A3-11	TCGA-DD-A3A3-11	TCGA-DD-A3A3	TCGA Liver Cancer (LIHC)	liver hepatocellular carcinoma	Liver			None	45				TCGA-DD-A3A3-F42700	TCGA-DD-A3A3	TCGA-DD-A3A3-11A	0.1	0.9		B	0.8	1.2	1.2	-16708	4397	535	0				1	0	6	6	0 - No Fibrosis
															TCGA-DD-A3A4-01	TCGA-DD-A3A4-01	TCGA-DD-A3A4	TCGA Liver Cancer (LIHC)	liver hepatocellular carcinoma	Liver	YES	NO	None	37	3.5	3.3	5	TCGA-DD-A3A4-F42697	TCGA-DD-A3A4	TCGA-DD-A3A4-01A	0.1	1	2	B	0.4	1.2	1	-13739	4776	612	0			87	0				0 - No Fibrosis
															TCGA-DD-A3A4-11	TCGA-DD-A3A4-11	TCGA-DD-A3A4	TCGA Liver Cancer (LIHC)	liver hepatocellular carcinoma	Liver	YES	NO	None	37	3.5	3.3	5	TCGA-DD-A3A4-F42697	TCGA-DD-A3A4		0.1	1	2	B	0.4	1.2	1	-13739		612	0			87	0				0 - No Fibrosis
															TCGA-DD-A3A5-01	TCGA-DD-A3A5-01	TCGA-DD-A3A5	TCGA Liver Cancer (LIHC)	liver hepatocellular carcinoma	Liver	NO	NO	None	66	3.5	4.2	5	TCGA-DD-A3A5-F42571	TCGA-DD-A3A5	TCGA-DD-A3A5-01A	0.1	0.8		A	0.6	0.9	0.7	-24288	5538	3125	0			84	1	0	6	55	0 - No Fibrosis
															TCGA-DD-A3A5-11	TCGA-DD-A3A5-11	TCGA-DD-A3A5	TCGA Liver Cancer (LIHC)	liver hepatocellular carcinoma	Liver	NO	NO	None	66	3.5	4.2	5	TCGA-DD-A3A5-F42571	TCGA-DD-A3A5		0.1	0.8		A	0.6	0.9	0.7	-24288		3125	0			84	1	0	6	55	0 - No Fibrosis
															TCGA-DD-A3A6-01	TCGA-DD-A3A6-01	TCGA-DD-A3A6	TCGA Liver Cancer (LIHC)	liver hepatocellular carcinoma	Liver			None	72	3.5	4.3	5	TCGA-DD-A3A6-F42703	TCGA-DD-A3A6	TCGA-DD-A3A6-01A	0.1	0.4		A	0.6	0.9	1	-26319	5304	3258	0				0				0 - No Fibrosis
															TCGA-DD-A3A6-11	TCGA-DD-A3A6-11	TCGA-DD-A3A6	TCGA Liver Cancer (LIHC)	liver hepatocellular carcinoma	Liver			None	72	3.5	4.3	5	TCGA-DD-A3A6-F42703	TCGA-DD-A3A6	TCGA-DD-A3A6-11A	0.1	0.4		A	0.6	0.9	1	-26319	5304	3258	0				0				0 - No Fibrosis
															TCGA-DD-A3A7-01	TCGA-DD-A3A7-01	TCGA-DD-A3A7	TCGA Liver Cancer (LIHC)	liver hepatocellular carcinoma	Liver	YES	NO	Mild	67				TCGA-DD-A3A7-F42004	TCGA-DD-A3A7	TCGA-DD-A3A7-01A	0.1	0.8	4		0.8	1.2	1.4	-24599	4772	419	0			144	1	0	6	120	0 - No Fibrosis
															TCGA-DD-A3A8-01	TCGA-DD-A3A8-01	TCGA-DD-A3A8	TCGA Liver Cancer (LIHC)	liver hepatocellular carcinoma	Liver			None	75				TCGA-DD-A3A8-F42570	TCGA-DD-A3A8	TCGA-DD-A3A8-01A	0.1	1	3	A	0.8	1.2	0.9	-27524	3708	11	0				1	0	6	4	0 - No Fibrosis
															TCGA-DD-A3A8-11	TCGA-DD-A3A8-11	TCGA-DD-A3A8	TCGA Liver Cancer (LIHC)	liver hepatocellular carcinoma	Liver			None	75				TCGA-DD-A3A8-F42570	TCGA-DD-A3A8		0.1	1	3	A	0.8	1.2	0.9	-27524		11	0				1	0	6	4	0 - No Fibrosis
															TCGA-DD-A3A9-01	TCGA-DD-A3A9-01	TCGA-DD-A3A9	TCGA Liver Cancer (LIHC)	liver hepatocellular carcinoma	Liver			None	64	3.5	4	5	TCGA-DD-A3A9-F42709	TCGA-DD-A3A9	TCGA-DD-A3A9-01A	0.1	0.3		A	0.6	0.9	0.9	-23526	3584	931	0			289	1	0	6	19930	0 - No Fibrosis
															TCGA-DD-A4NA-01	TCGA-DD-A4NA-01	TCGA-DD-A4NA	TCGA Liver Cancer (LIHC)	liver hepatocellular carcinoma	Liver			None	67				TCGA-DD-A4-F49640	TCGA-DD-A4	TCGA-DD-A4-01A			2		0.6	1.1	0.8	-24603	1198		0	1008			0	0	6	3	5 - Nodular Formation and Incomplete Cirrhosis
															TCGA-DD-A4NB-01	TCGA-DD-A4NB-01	TCGA-DD-A4NB	TCGA Liver Cancer (LIHC)	liver hepatocellular carcinoma	Liver	NO	NO	Mild	25				TCGA-DD-A4NB-F59448	TCGA-DD-A4NB	TCGA-DD-A4NB-01A	0.1	1	2		0.8	1.3	0.8	-9426	464		0	989	913	912	1	0	6	3
															TCGA-DD-A4ND-01	TCGA-DD-A4ND-01	TCGA-DD-A4ND	TCGA Liver Cancer (LIHC)	liver hepatocellular carcinoma	Liver	NO	NO	None	56	3.5	3.9	5	TCGA-DD-A4ND-F43021	TCGA-DD-A4ND	TCGA-DD-A4ND-01A	0.1	0.5	3	A	0.6	1.1	0.7	-20782	2088		0	2746		20	1				0 - No Fibrosis
															TCGA-DD-A4NE-01	TCGA-DD-A4NE-01	TCGA-DD-A4NE	TCGA Liver Cancer (LIHC)	liver hepatocellular carcinoma	Liver	NO	NO	None	75	3.5	4.2	5	TCGA-DD-A4NE-F49644	TCGA-DD-A4NE	TCGA-DD-A4NE-01A	0.1	0.9	3	A	0.6	1	0.8	-27549	631	660	0			190	0	0	6	28	0 - No Fibrosis
															TCGA-DD-A4NF-01	TCGA-DD-A4NF-01	TCGA-DD-A4NF	TCGA Liver Cancer (LIHC)	liver hepatocellular carcinoma	Liver	NO	YES	Mild	72	3.5	4	5	TCGA-DD-A4NF-F59456	TCGA-DD-A4NF	TCGA-DD-A4NF-01A	0.1	0.5		A	0.8	1.3	0.9	-26330	364		0	942		656	0	0	6	6	6 - Established Cirrhosis
															TCGA-DD-A4NG-01	TCGA-DD-A4NG-01	TCGA-DD-A4NG	TCGA Liver Cancer (LIHC)	liver hepatocellular carcinoma	Liver			None	77	3.5	4.5	5	TCGA-DD-A4NG-F49648	TCGA-DD-A4NG	TCGA-DD-A4NG-01A	0.1	0.5	1	A	0.8	1.3	0.9	-28234	629	802	0	445		430	1	0	6	3
															TCGA-DD-A4NH-01	TCGA-DD-A4NH-01	TCGA-DD-A4NH	TCGA Liver Cancer (LIHC)	liver hepatocellular carcinoma	Liver	YES	NO	None	65	3.5	4	5	TCGA-DD-A4NH-F59474	TCGA-DD-A4NH	TCGA-DD-A4NH-01A	0.1	0.6	1	A	0.6	1.1	0.8	-23865	335		0	917		161	0	0	6	92889	1,2 - Portal Fibrosis
															TCGA-DD-A4NI-01	TCGA-DD-A4NI-01	TCGA-DD-A4NI	TCGA Liver Cancer (LIHC)	liver hepatocellular carcinoma	Liver				67	3.5	4.4	5	TCGA-DD-A4NI-F59476	TCGA-DD-A4NI	TCGA-DD-A4NI-01A	0.1	0.6	6	A	0.8	1.3	1.1	-24516	357		0	816			0	0	6	6	0 - No Fibrosis
															TCGA-DD-A4NJ-01	TCGA-DD-A4NJ-01	TCGA-DD-A4NJ	TCGA Liver Cancer (LIHC)	liver hepatocellular carcinoma	Liver	NO	NO	Mild	54	3.5	4.7	5	TCGA-DD-A4NJ-F59477	TCGA-DD-A4NJ	TCGA-DD-A4NJ-01A	0.1	0.4	1	A	0.6	1.1	0.7	-19964	416		0	928		549	0	0	6	5	1,2 - Portal Fibrosis
															TCGA-DD-A4NK-01	TCGA-DD-A4NK-01	TCGA-DD-A4NK	TCGA Liver Cancer (LIHC)	liver hepatocellular carcinoma	Liver	NO	NO	None	80	3.5	4.1	5	TCGA-DD-A4NK-F49654	TCGA-DD-A4NK	TCGA-DD-A4NK-01A	0.1	0.5	3	A	0.7	1.2	1.1	-29244	3143	1210	0			89	0	0	6	3	0 - No Fibrosis
															TCGA-DD-A4NL-01	TCGA-DD-A4NL-01	TCGA-DD-A4NL	TCGA Liver Cancer (LIHC)	liver hepatocellular carcinoma	Liver			None	46	3.5	4.4	5	TCGA-DD-A4NL-F59645	TCGA-DD-A4NL	TCGA-DD-A4NL-01A	0.1	0.3			0.8	1.3	1	-16874	1896		0	1711			1	0	6	2	0 - No Fibrosis
															TCGA-DD-A4NN-01	TCGA-DD-A4NN-01	TCGA-DD-A4NN	TCGA Liver Cancer (LIHC)	liver hepatocellular carcinoma	Liver	NO	NO		56	3.5	4.3	5	TCGA-DD-A4NN-F49659	TCGA-DD-A4NN	TCGA-DD-A4NN-01A	0.1	0.5	1	A	0.7	1.2	0.9	-20548	3053	899	0			166	0	0	6	4223	0 - No Fibrosis
															TCGA-DD-A4NO-01	TCGA-DD-A4NO-01	TCGA-DD-A4NO	TCGA Liver Cancer (LIHC)	liver hepatocellular carcinoma	Liver	NO	NO	Mild	65	3.5	4.5	5	TCGA-DD-A4NO-F49662	TCGA-DD-A4NO	TCGA-DD-A4NO-01A	0.1	0.4		A	0.8	1.3	1.6	-24090	1879		0	2245		990	0	0	6	3	0 - No Fibrosis
															TCGA-DD-A4NP-01	TCGA-DD-A4NP-01	TCGA-DD-A4NP	TCGA Liver Cancer (LIHC)	liver hepatocellular carcinoma	Liver	NO	NO	None	32	3.5	2.4	5	TCGA-DD-A4NP-F59646	TCGA-DD-A4NP	TCGA-DD-A4NP-01A	0.1	0.7		B	0.9	1.4	1.9	-11838	2736		0	3308		1286	0	0	6	2	0 - No Fibrosis
															TCGA-DD-A4NQ-01	TCGA-DD-A4NQ-01	TCGA-DD-A4NQ	TCGA Liver Cancer (LIHC)	liver hepatocellular carcinoma	Liver	YES	NO	Mild	60	3.5	4.4	5	TCGA-DD-A4NQ-F49669	TCGA-DD-A4NQ	TCGA-DD-A4NQ-01A	0.1	0.7	1	A	0.8	1.3	0.8	-22111	2030	373	0			126	0	0	6	141
															TCGA-DD-A4NR-01	TCGA-DD-A4NR-01	TCGA-DD-A4NR	TCGA Liver Cancer (LIHC)	liver hepatocellular carcinoma	Liver				85	3.5	3.1	5	TCGA-DD-A4NR-F49670	TCGA-DD-A4NR	TCGA-DD-A4NR-01A	0.1	0.8	1	A	0.7	1.2	1	-31386	2652	9	0				0	0	6	40250	6 - Established Cirrhosis
															TCGA-DD-A4NS-01	TCGA-DD-A4NS-01	TCGA-DD-A4NS	TCGA Liver Cancer (LIHC)	liver hepatocellular carcinoma	Liver	NO	NO	None	61				TCGA-DD-A4NS-F49671	TCGA-DD-A4NS	TCGA-DD-A4NS-01A	0.1	0.9	2		0.7	1.2	1.1	-22638	2596	2456	0		913	893	0	0	6	2	0 - No Fibrosis
															TCGA-DD-A4NV-01	TCGA-DD-A4NV-01	TCGA-DD-A4NV	TCGA Liver Cancer (LIHC)	liver hepatocellular carcinoma	Liver			None	61	3.5	3.9	5	TCGA-DD-A4NV-F59879	TCGA-DD-A4NV		0.1	0.5	1	A	0.8	1.3	0.8	-22438			0	2398			1	0	6	3	0 - No Fibrosis
															TCGA-DD-A73A-01	TCGA-DD-A73A-01	TCGA-DD-A73A	TCGA Liver Cancer (LIHC)	liver hepatocellular carcinoma	Liver			Mild	71	3.5	4.4	5	TCGA-DD-A73A-F66593	TCGA-DD-A73A		0.1	1.2		A	0.8	1.3	1.4	-26136			0	728			1	0	6	4	3,4 - Fibrous Speta
															TCGA-DD-A73B-01	TCGA-DD-A73B-01	TCGA-DD-A73B	TCGA Liver Cancer (LIHC)	liver hepatocellular carcinoma	Liver				72	3.5	3.5	5		TCGA-DD-A73B	TCGA-DD-A73B-01A	0.1	2.1	1	B	0.6	1.1	0.9	-26390	345	283	0				0	0	6	30	6 - Established Cirrhosis
															TCGA-DD-A73C-01	TCGA-DD-A73C-01	TCGA-DD-A73C	TCGA Liver Cancer (LIHC)	liver hepatocellular carcinoma	Liver	NO	NO	None	65	3.5	4.9	5	TCGA-DD-A73C-F66595	TCGA-DD-A73C	TCGA-DD-A73C-01A	0.1	0.7	1	A	0.6	1.1	0.8	-23782	288		0	701		566	0	0	6	3	0 - No Fibrosis
															TCGA-DD-A73D-01	TCGA-DD-A73D-01	TCGA-DD-A73D	TCGA Liver Cancer (LIHC)	liver hepatocellular carcinoma	Liver	NO	NO	Mild	68	3.5	4.5	5	TCGA-DD-A73D-F66596	TCGA-DD-A73D	TCGA-DD-A73D-01A	0.1	0.3	1	A	0.6	1.1	0.8	-24941	313		0	693		592	0	0	6	4	6 - Established Cirrhosis
															TCGA-DD-A73E-01	TCGA-DD-A73E-01	TCGA-DD-A73E	TCGA Liver Cancer (LIHC)	liver hepatocellular carcinoma	Liver			Mild	66	3.5	4.7	5	TCGA-DD-A73E-F66598	TCGA-DD-A73E	TCGA-DD-A73E-01A	0.1	0.4	2	A	0.8	1.3	1.2	-24377	336		0	44			0	0	6	1	0 - No Fibrosis
															TCGA-DD-A73F-01	TCGA-DD-A73F-01	TCGA-DD-A73F	TCGA Liver Cancer (LIHC)	liver hepatocellular carcinoma	Liver			None	77	3.5	4.6	5	TCGA-DD-A73F-F71152	TCGA-DD-A73F	TCGA-DD-A73F-01A	0.1	0.5	1	A	0.6	1.1	1	-28234	975		0	1085			1	0	6	283	0 - No Fibrosis
															TCGA-DD-A73G-01	TCGA-DD-A73G-01	TCGA-DD-A73G	TCGA Liver Cancer (LIHC)	liver hepatocellular carcinoma	Liver			None	73	3.5	3.2	5	TCGA-DD-A73G-F66600	TCGA-DD-A73G	TCGA-DD-A73G-01A	0.1	0.5	1	A	0.7	1.2	0.7	-26949	3045		0	3478			0	0	6	2035400	0 - No Fibrosis
															TCGA-DD-AA3A-01	TCGA-DD-AA3A-01	TCGA-DD-AA3A	TCGA Liver Cancer (LIHC)	liver hepatocellular carcinoma	Liver			None	81	3.5	4.9	5		TCGA-DD-AA3A	TCGA-DD-AA3A-01A	0.1	0.8	1	A	0.6	1.1	0.7	-29712	1559	410	0				1	0	8	1	0 - No Fibrosis
															TCGA-DD-AAC8-01	TCGA-DD-AAC8-01	TCGA-DD-AAC8	TCGA Liver Cancer (LIHC)	liver hepatocellular carcinoma	Liver			Mild	72	3.8	4.3	5.3		TCGA-DD-AAC8	TCGA-DD-AAC8-01A	0.2	0.6		A	0.7	1.5	1.1	-26322	2080	16	0				0	0	8	1	1,2 - Portal Fibrosis
															TCGA-DD-AAC9-01	TCGA-DD-AAC9-01	TCGA-DD-AAC9	TCGA Liver Cancer (LIHC)	liver hepatocellular carcinoma	Liver			Mild	51	3.8	4.2	5.3	TCGA-DD-AAC9-F68363	TCGA-DD-AAC9	TCGA-DD-AAC9-01A	0.2	0.7		A	0.7	1.5	1.3	-18911	2069		0	347			0	0	8	5	6 - Established Cirrhosis
															TCGA-DD-AACA-01	TCGA-DD-AACA-01	TCGA-DD-AACA	TCGA Liver Cancer (LIHC)	liver hepatocellular carcinoma	Liver	NO	NO	Mild	65	3.8	3.7	5.3	TCGA-DD-AACA-F68364	TCGA-DD-AACA	TCGA-DD-AACA-01A	0.2	0.7		A	0.7	1.5	1.2	-23973	2057		0	2301	797	776	0	0	8	7	6 - Established Cirrhosis
															TCGA-DD-AACA-02	TCGA-DD-AACA-02	TCGA-DD-AACA	TCGA Liver Cancer (LIHC)	liver hepatocellular carcinoma	Liver	NO	NO	Mild	65	3.8	3.7	5.3	TCGA-DD-AACA-F68364	TCGA-DD-AACA	TCGA-DD-AACA-02A	0.2	0.7		A	0.7	1.5	1.2	-23973	2057		0	2301	797	776	0	0	8	7	6 - Established Cirrhosis
															TCGA-DD-AACB-01	TCGA-DD-AACB-01	TCGA-DD-AACB	TCGA Liver Cancer (LIHC)	liver hepatocellular carcinoma	Liver			Mild	74	3.8	4.1	5.3	TCGA-DD-AACB-F68365	TCGA-DD-AACB	TCGA-DD-AACB-01A	0.2	0.8		A	0.7	1.5	1.1	-27103	2045		0	2324			0	0	8	1902	6 - Established Cirrhosis
															TCGA-DD-AACC-01	TCGA-DD-AACC-01	TCGA-DD-AACC	TCGA Liver Cancer (LIHC)	liver hepatocellular carcinoma	Liver			Mild	61	3.8	3.9	5.3		TCGA-DD-AACC		0.2	0.5		A	0.7	1.5	1.3	-22499		1685	0				0	0	8	24	6 - Established Cirrhosis
															TCGA-DD-AACD-01	TCGA-DD-AACD-01	TCGA-DD-AACD	TCGA Liver Cancer (LIHC)	liver hepatocellular carcinoma	Liver			Mild	48	3.8	3.9	5.3		TCGA-DD-AACD	TCGA-DD-AACD-01A	0.2	0.3	3	A	0.7	1.5	1	-17828	2015	381	0				1	0	8	2	1,2 - Portal Fibrosis
															TCGA-DD-AACE-01	TCGA-DD-AACE-01	TCGA-DD-AACE	TCGA Liver Cancer (LIHC)	liver hepatocellular carcinoma	Liver	NO	NO	Mild	62	3.8	4.4	5.3	TCGA-DD-AACE-F68366	TCGA-DD-AACE	TCGA-DD-AACE-01A	0.2	0.9		A	0.7	1.5	1.2	-22727	1973		0	2184		1279	0	0	8	2	6 - Established Cirrhosis
															TCGA-DD-AACF-01	TCGA-DD-AACF-01	TCGA-DD-AACF	TCGA Liver Cancer (LIHC)	liver hepatocellular carcinoma	Liver			Mild	68	3.8	3.5	5.3		TCGA-DD-AACF		0.2	0.5		A	0.7	1.5	1.1	-25172		365	0				0	0	8	16	6 - Established Cirrhosis
															TCGA-DD-AACG-01	TCGA-DD-AACG-01	TCGA-DD-AACG	TCGA Liver Cancer (LIHC)	liver hepatocellular carcinoma	Liver			Mild	52	3.8	3.6	5.3		TCGA-DD-AACG	TCGA-DD-AACG-01A	0.2	1		A	0.7	1.5	1.5	-19174	1931	469	0				0	0	8	11718	6 - Established Cirrhosis
															TCGA-DD-AACH-01	TCGA-DD-AACH-01	TCGA-DD-AACH	TCGA Liver Cancer (LIHC)	liver hepatocellular carcinoma	Liver			Mild	69	3.8	4.3	5.3		TCGA-DD-AACH		0.2	1.5		A	0.7	15	1.2	-25544		195	0				0	0	8	7	6 - Established Cirrhosis
															TCGA-DD-AACI-01	TCGA-DD-AACI-01	TCGA-DD-AACI	TCGA Liver Cancer (LIHC)	liver hepatocellular carcinoma	Liver	NO	NO	Mild	69	3.8	3.6	5.3	TCGA-DD-AACI-F68367	TCGA-DD-AACI	TCGA-DD-AACI-01A	0.2	0.5		A	0.7	1.5	1	-25236	1870		0	1618		1432	1	0	8	1	5 - Nodular Formation and Incomplete Cirrhosis
															TCGA-DD-AACJ-01	TCGA-DD-AACJ-01	TCGA-DD-AACJ	TCGA Liver Cancer (LIHC)	liver hepatocellular carcinoma	Liver	NO	NO		75	3.8	3.6	5.3	TCGA-DD-AACJ-F68368	TCGA-DD-AACJ	TCGA-DD-AACJ-01A	0.2	1		A	0.7	1.5	1	-27528	1835		0	2102		100	2	0	8	25
															TCGA-DD-AACK-01	TCGA-DD-AACK-01	TCGA-DD-AACK	TCGA Liver Cancer (LIHC)	liver hepatocellular carcinoma	Liver			None	70	3.8	4.6	5.3	TCGA-DD-AACK-F68369	TCGA-DD-AACK	TCGA-DD-AACK-01A	0.2	0.9		A	0.7	1.5	1.3	-25796	1828		0	9			2	0	8	5	6 - Established Cirrhosis
															TCGA-DD-AACL-01	TCGA-DD-AACL-01	TCGA-DD-AACL	TCGA Liver Cancer (LIHC)	liver hepatocellular carcinoma	Liver				66	3.8	3.3	5.3	TCGA-DD-AACL-F68370	TCGA-DD-AACL		0.2	0.7		A	0.7	1.5	1	-24355		107	0	58			1	0	8	1368
															TCGA-DD-AACM-01	TCGA-DD-AACM-01	TCGA-DD-AACM	TCGA Liver Cancer (LIHC)	liver hepatocellular carcinoma	Liver	NO	NO	Mild	48	3.8	4.2	5.3	TCGA-DD-AACM-F68371	TCGA-DD-AACM		0.2	1.6		A	0.7	1.5	1.2	-17590			0	1769	1126	1097	0	0	8	2	3,4 - Fibrous Speta
															TCGA-DD-AACN-01	TCGA-DD-AACN-01	TCGA-DD-AACN	TCGA Liver Cancer (LIHC)	liver hepatocellular carcinoma	Liver	NO	NO		32	3.8	3.9	5.3	TCGA-DD-AACN-F68372	TCGA-DD-AACN		0.2	2.2		A	0.7	1.5	1.5	-12007			0	1302		357	0	0	9	699
															TCGA-DD-AACO-01	TCGA-DD-AACO-01	TCGA-DD-AACO	TCGA Liver Cancer (LIHC)	liver hepatocellular carcinoma	Liver	NO	NO	Mild	40	3.8	3.7	5.3	TCGA-DD-AACO-F68373	TCGA-DD-AACO	TCGA-DD-AACO-01A	0.2	0.6		A	0.7	1.5	1.4	-14796	1637		0	1876		479	0	0	9	5	6 - Established Cirrhosis
															TCGA-DD-AACP-01	TCGA-DD-AACP-01	TCGA-DD-AACP	TCGA Liver Cancer (LIHC)	liver hepatocellular carcinoma	Liver			None	64	3.8	4.1	5.3	TCGA-DD-AACP-F68374	TCGA-DD-AACP	TCGA-DD-AACP-01A	0.2	1.1		A	0.7	1.5	1.1	-23728	1625		0	415			0	0	8	227
															TCGA-DD-AACQ-01	TCGA-DD-AACQ-01	TCGA-DD-AACQ	TCGA Liver Cancer (LIHC)	liver hepatocellular carcinoma	Liver	NO	NO		50	3.8	4.2	5.3	TCGA-DD-AACQ-F68375	TCGA-DD-AACQ	TCGA-DD-AACQ-01A	0.2	0.8		A	0.7	1.5	1.3	-18429	1665	432	0	429		105	0	0	8	7
															TCGA-DD-AACS-01	TCGA-DD-AACS-01	TCGA-DD-AACS	TCGA Liver Cancer (LIHC)	liver hepatocellular carcinoma	Liver				39	3.8	4.3	5.3	TCGA-DD-AACS-F68376	TCGA-DD-AACS	TCGA-DD-AACS-01A	0.2	1		A	0.7	1.5	1.1	-14473	1532		0	1804			0	0	8	1
															TCGA-DD-AACT-01	TCGA-DD-AACT-01	TCGA-DD-AACT	TCGA Liver Cancer (LIHC)	liver hepatocellular carcinoma	Liver			Mild	69	3.8	4.4	5.3	TCGA-DD-AACT-F68377	TCGA-DD-AACT	TCGA-DD-AACT-01A	0.2	0.8		A	0.7	1.5	0.7	-25292	1317		0	1562			0	0	8	4
															TCGA-DD-AACU-01	TCGA-DD-AACU-01	TCGA-DD-AACU	TCGA Liver Cancer (LIHC)	liver hepatocellular carcinoma	Liver				59	3.8	4.4	5.3	TCGA-DD-AACU-F68378	TCGA-DD-AACU	TCGA-DD-AACU-01A	0.2	0.3		A	0.7	1.5	1.1	-21606	1272		0	1567			0	0	8	22
															TCGA-DD-AACV-01	TCGA-DD-AACV-01	TCGA-DD-AACV	TCGA Liver Cancer (LIHC)	liver hepatocellular carcinoma	Liver	NO	NO		53	3.8	4.3	5.3	TCGA-DD-AACV-F68379	TCGA-DD-AACV		0.2	0.6		A	0.7	1.5	1.2	-19660			0	1531		344	0	0	8	9
															TCGA-DD-AACW-01	TCGA-DD-AACW-01	TCGA-DD-AACW	TCGA Liver Cancer (LIHC)	liver hepatocellular carcinoma	Liver				43	3.8	4	5.3	TCGA-DD-AACW-F68380	TCGA-DD-AACW	TCGA-DD-AACW-01A	0.2	0.6		A	0.7	1.5	1	-15872	1184		0	1424			0	0	8	1726
															TCGA-DD-AACX-01	TCGA-DD-AACX-01	TCGA-DD-AACX	TCGA Liver Cancer (LIHC)	liver hepatocellular carcinoma	Liver	YES	NO	Mild	66	3.8	4.2	5.3	TCGA-DD-AACX-F68381	TCGA-DD-AACX		0.2	0.5		A	0.7	1.5	0.8	-24329			0	170		42	1	0	8	3	3,4 - Fibrous Speta
															TCGA-DD-AACY-01	TCGA-DD-AACY-01	TCGA-DD-AACY	TCGA Liver Cancer (LIHC)	liver hepatocellular carcinoma	Liver	NO	NO	Mild	61	3.8	3.1	5.3	TCGA-DD-AACY-F68382	TCGA-DD-AACY		0.2	1.3		A	0.7	1.5	0.6	-22332			0	1450		776	0	0	8	290	3,4 - Fibrous Speta
															TCGA-DD-AACZ-01	TCGA-DD-AACZ-01	TCGA-DD-AACZ	TCGA Liver Cancer (LIHC)	liver hepatocellular carcinoma	Liver				63	3.8	4.5	5.3		TCGA-DD-AACZ		0.2	0.4		A	0.7	1.5	0.6	-23230		171	0				1	0	8	25
															TCGA-DD-AAD0-01	TCGA-DD-AAD0-01	TCGA-DD-AAD0	TCGA Liver Cancer (LIHC)	liver hepatocellular carcinoma	Liver	NO	NO	Mild	73	3.8	3.4	5.3	TCGA-DD-AAD0-F68383	TCGA-DD-AAD0		0.2	0.8		A	0.7	1.5	0.5	-26781			0	137		47	0	0	8	4
															TCGA-DD-AAD1-01	TCGA-DD-AAD1-01	TCGA-DD-AAD1	TCGA Liver Cancer (LIHC)	liver hepatocellular carcinoma	Liver	NO	NO		51	3.8	4.5	5.3	TCGA-DD-AAD1-F68384	TCGA-DD-AAD1		0.2	0.6		A	0.7	1.5	0.5	-18794			0	564		127	1	0	8	451
															TCGA-DD-AAD2-01	TCGA-DD-AAD2-01	TCGA-DD-AAD2	TCGA Liver Cancer (LIHC)	liver hepatocellular carcinoma	Liver			Mild	66	3.8	3.5	5.3	TCGA-DD-AAD2-F68385	TCGA-DD-AAD2	TCGA-DD-AAD2-01A	0.2	0.3		A	0.7	1.5	0.8	-24221	1105		0	658			0	0	8	25	1,2 - Portal Fibrosis
															TCGA-DD-AAD3-01	TCGA-DD-AAD3-01	TCGA-DD-AAD3	TCGA Liver Cancer (LIHC)	liver hepatocellular carcinoma	Liver			Mild	43	3.8	3.9	5.3	TCGA-DD-AAD3-F68386	TCGA-DD-AAD3	TCGA-DD-AAD3-01A	0.2	0.4		A	0.7	1.5	0.8	-15706	1072		0	1295			0				1,2 - Portal Fibrosis
															TCGA-DD-AAD5-01	TCGA-DD-AAD5-01	TCGA-DD-AAD5	TCGA Liver Cancer (LIHC)	liver hepatocellular carcinoma	Liver	NO	NO	Mild	54	3.8	3.7	5.3	TCGA-DD-AAD5-F68387	TCGA-DD-AAD5	TCGA-DD-AAD5-01A	0.2	0.6		A	0.7	1.5	0.6	-19748	1058		0	1345		130	0	0	8	73	3,4 - Fibrous Speta
															TCGA-DD-AAD6-01	TCGA-DD-AAD6-01	TCGA-DD-AAD6	TCGA Liver Cancer (LIHC)	liver hepatocellular carcinoma	Liver	NO	NO		66	3.8	2.7	5.3	TCGA-DD-AAD6-F68388	TCGA-DD-AAD6	TCGA-DD-AAD6-01A	0.2	0.6		A	0.7	1.5	1.1	-24185	1035		0	672		50	1
															TCGA-DD-AAD8-01	TCGA-DD-AAD8-01	TCGA-DD-AAD8	TCGA Liver Cancer (LIHC)	liver hepatocellular carcinoma	Liver			Mild	73	3.8	4.3	5.3	TCGA-DD-AAD8-F68389	TCGA-DD-AAD8	TCGA-DD-AAD8-01A	0.2	0.3		A	0.7	1.5	0.6	-26781	981		0	1219			0	0	8	4	1,2 - Portal Fibrosis
															TCGA-DD-AADA-01	TCGA-DD-AADA-01	TCGA-DD-AADA	TCGA Liver Cancer (LIHC)	liver hepatocellular carcinoma	Liver				66	3.8	4.1	5.3	TCGA-DD-AADA-F68390	TCGA-DD-AADA	TCGA-DD-AADA-01A	0.2	0.5		A	0.7	1.5	0.6	-24288	959		0	1233			0	0	8	8698
															TCGA-DD-AADB-01	TCGA-DD-AADB-01	TCGA-DD-AADB	TCGA Liver Cancer (LIHC)	liver hepatocellular carcinoma	Liver				51	3.8	4.5	5.3	TCGA-DD-AADB-F68391	TCGA-DD-AADB	TCGA-DD-AADB-01A	0.2	1.5		A	0.7	1.5	0.8	-18728	946		0	1242			0	0	8	419
															TCGA-DD-AADC-01	TCGA-DD-AADC-01	TCGA-DD-AADC	TCGA Liver Cancer (LIHC)	liver hepatocellular carcinoma	Liver				53	3.8	3.8	5.3		TCGA-DD-AADC	TCGA-DD-AADC-01A	0.2	0.7		A	0.7	1.5	0.8	-19527	945	425	0				0	0	8	36
															TCGA-DD-AADD-01	TCGA-DD-AADD-01	TCGA-DD-AADD	TCGA Liver Cancer (LIHC)	liver hepatocellular carcinoma	Liver				51	3.8	4.1	5.3	TCGA-DD-AADD-F68392	TCGA-DD-AADD	TCGA-DD-AADD-01A	0.2	0.4		A	0.7	1.5	0.9	-18752	931		0	1231			1	0	8	9804
															TCGA-DD-AADE-01	TCGA-DD-AADE-01	TCGA-DD-AADE	TCGA Liver Cancer (LIHC)	liver hepatocellular carcinoma	Liver	NO	NO	Mild	50	3.8	3.9	5.3	TCGA-DD-AADE-F68393	TCGA-DD-AADE		0.2	0.5		A	0.7	1.5	1.1	-18482			0	1202		168	0	0	8	7	3,4 - Fibrous Speta
															TCGA-DD-AADF-01	TCGA-DD-AADF-01	TCGA-DD-AADF	TCGA Liver Cancer (LIHC)	liver hepatocellular carcinoma	Liver				64	3.8	3.5	5.3		TCGA-DD-AADF	TCGA-DD-AADF-01A	0.2	1.1		A	0.7	1.5	0.6	-23614	865	115	0				1	0	8	725
															TCGA-DD-AADG-01	TCGA-DD-AADG-01	TCGA-DD-AADG	TCGA Liver Cancer (LIHC)	liver hepatocellular carcinoma	Liver	NO	NO	Mild	70	3.8	4.2	5.3	TCGA-DD-AADG-F68394	TCGA-DD-AADG	TCGA-DD-AADG-01A	0.2	0.9		A	0.7	1.5	1	-25887	862		0	1145	386	270	0	0	8	2256	3,4 - Fibrous Speta
															TCGA-DD-AADI-01	TCGA-DD-AADI-01	TCGA-DD-AADI	TCGA Liver Cancer (LIHC)	liver hepatocellular carcinoma	Liver				43	3.8	3.8	5.3	TCGA-DD-AADI-F68395	TCGA-DD-AADI		0.2	0.5		A	0.7	1.5	0.8	-15928			0	1085			0	0	8	27
															TCGA-DD-AADJ-01	TCGA-DD-AADJ-01	TCGA-DD-AADJ	TCGA Liver Cancer (LIHC)	liver hepatocellular carcinoma	Liver				70	3.8	4.2	5.3	TCGA-DD-AADJ-F68396	TCGA-DD-AADJ		0.2	0.6		A	0.7	1.5	0.6	-25863			0	1066			0	0	8	708
															TCGA-DD-AADK-01	TCGA-DD-AADK-01	TCGA-DD-AADK	TCGA Liver Cancer (LIHC)	liver hepatocellular carcinoma	Liver			None	68	3.8	4.4	5.3	TCGA-DD-AADK-F68397	TCGA-DD-AADK		0.2	0.5		A	0.7	1.5	1.2	-25046			0	1049			0	0	8	236	6 - Established Cirrhosis
															TCGA-DD-AADL-01	TCGA-DD-AADL-01	TCGA-DD-AADL	TCGA Liver Cancer (LIHC)	liver hepatocellular carcinoma	Liver				58	3.8	3.5	5.3	TCGA-DD-AADL-F68398	TCGA-DD-AADL	TCGA-DD-AADL-01A	0.2	0.5	2	A	0.7	1.5	0.5	-21512	720		0	636			0	0	8	14
															TCGA-DD-AADM-01	TCGA-DD-AADM-01	TCGA-DD-AADM	TCGA Liver Cancer (LIHC)	liver hepatocellular carcinoma	Liver				58	3.8	4.1	5.3		TCGA-DD-AADM	TCGA-DD-AADM-01A	0.2	0.5		A	0.7	1.5	0.8	-21349	704	12	0				0	0	8	112
															TCGA-DD-AADN-01	TCGA-DD-AADN-01	TCGA-DD-AADN	TCGA Liver Cancer (LIHC)	liver hepatocellular carcinoma	Liver				59	3.8	3.5	5.3	TCGA-DD-AADN-F68400	TCGA-DD-AADN	TCGA-DD-AADN-01A	0.2	1.1		A	0.7	1.5	0.8	-21632	602		0	898			0	0	8	151367
															TCGA-DD-AADO-01	TCGA-DD-AADO-01	TCGA-DD-AADO	TCGA Liver Cancer (LIHC)	liver hepatocellular carcinoma	Liver				55	3.8	4.5	5.3	TCGA-DD-AADO-F68401	TCGA-DD-AADO		0.2	0.4		A	0.7	1.5	0.6	-20139			0	453			0	0	8	176037
															TCGA-DD-AADP-01	TCGA-DD-AADP-01	TCGA-DD-AADP	TCGA Liver Cancer (LIHC)	liver hepatocellular carcinoma	Liver				45	3.8	3.7	5.3	TCGA-DD-AADP-F68402	TCGA-DD-AADP	TCGA-DD-AADP-01A	0.2	0.6		A	0.7	1.5	0.5	-16760	161		0	458			0	0	8	9
															TCGA-DD-AADQ-01	TCGA-DD-AADQ-01	TCGA-DD-AADQ	TCGA Liver Cancer (LIHC)	liver hepatocellular carcinoma	Liver				59	3.8	4.4	5.3	TCGA-DD-AADQ-F68403	TCGA-DD-AADQ		0.2	0.3		A	0.7	1.5	0.7	-21756			0	436			0	0	8	7
															TCGA-DD-AADR-01	TCGA-DD-AADR-01	TCGA-DD-AADR	TCGA Liver Cancer (LIHC)	liver hepatocellular carcinoma	Liver	NO	NO	Mild	58	3.8	4.4	5.3	TCGA-DD-AADR-F68404	TCGA-DD-AADR		0.2	0.9		A	0.7	1.5	1	-21217			0	2028		2028	0	0	8	3	6 - Established Cirrhosis
															TCGA-DD-AADS-01	TCGA-DD-AADS-01	TCGA-DD-AADS	TCGA Liver Cancer (LIHC)	liver hepatocellular carcinoma	Liver				63	3.8	3.7	5.3	TCGA-DD-AADS-F68405	TCGA-DD-AADS		0.2	0.7	1	A	0.7	1.5	0.9	-23227			0	474			0	0	8	11
															TCGA-DD-AADU-01	TCGA-DD-AADU-01	TCGA-DD-AADU	TCGA Liver Cancer (LIHC)	liver hepatocellular carcinoma	Liver			None	60	3.8	4.3	5.3	TCGA-DD-AADU-F68406	TCGA-DD-AADU		0.2	1.8		A	0.7	1.5	0.8	-21940			0	554			0	0	8	52	3,4 - Fibrous Speta
															TCGA-DD-AADV-01	TCGA-DD-AADV-01	TCGA-DD-AADV	TCGA Liver Cancer (LIHC)	liver hepatocellular carcinoma	Liver			None	50	3.8	3.8	5.3	TCGA-DD-AADV-F68407	TCGA-DD-AADV	TCGA-DD-AADV-01A	0.2	0.8		A	0.7	1.5	0.9	-18300	286		0	574			0	0	8	11	6 - Established Cirrhosis
															TCGA-DD-AADW-01	TCGA-DD-AADW-01	TCGA-DD-AADW	TCGA Liver Cancer (LIHC)	liver hepatocellular carcinoma	Liver	NO	YES	None	48	3.8	4.3	4.3	TCGA-DD-AADW-F68408	TCGA-DD-AADW	TCGA-DD-AADW-01A	0.2	1		A	0.7	1.5	0.8	-17781	287		0	587		386	1	0	8	250	6 - Established Cirrhosis
															TCGA-DD-AADY-01	TCGA-DD-AADY-01	TCGA-DD-AADY	TCGA Liver Cancer (LIHC)	liver hepatocellular carcinoma	Liver			None	55	3.8	3.5	5.3	TCGA-DD-AADY-F68409	TCGA-DD-AADY		0.2	0.8		A	0.7	1.5	0.6	-20233			0	555			0	0	8	9	6 - Established Cirrhosis
															TCGA-DD-AAE0-01	TCGA-DD-AAE0-01	TCGA-DD-AAE0	TCGA Liver Cancer (LIHC)	liver hepatocellular carcinoma	Liver			Mild	45	3.8	4.8	5.3	TCGA-DD-AAE0-F68410	TCGA-DD-AAE0	TCGA-DD-AAE0-01A	0.2	0.9		A	0.7	1.5	0.5	-16732	314		0	555			0	0	8	8751	3,4 - Fibrous Speta
															TCGA-DD-AAE1-01	TCGA-DD-AAE1-01	TCGA-DD-AAE1	TCGA Liver Cancer (LIHC)	liver hepatocellular carcinoma	Liver			Mild	52	3.8	4.1	5.3	TCGA-DD-AAE1-F68411	TCGA-DD-AAE1		0.2	0.4		A	0.7	1.5	0.8	-19073			0	552			0	0	8	2693	6 - Established Cirrhosis
															TCGA-DD-AAE2-01	TCGA-DD-AAE2-01	TCGA-DD-AAE2	TCGA Liver Cancer (LIHC)	liver hepatocellular carcinoma	Liver			None	51	3.8	4.4	5.3	TCGA-DD-AAE2-F68412	TCGA-DD-AAE2	TCGA-DD-AAE2-01A	0.2	0.4		A	0.7	1.5	0.8	-18695	337		0	638			0	0	8	41	6 - Established Cirrhosis
															TCGA-DD-AAE3-01	TCGA-DD-AAE3-01	TCGA-DD-AAE3	TCGA Liver Cancer (LIHC)	liver hepatocellular carcinoma	Liver			None	50	3.8	4.7	5.3	TCGA-DD-AAE3-F68413	TCGA-DD-AAE3	TCGA-DD-AAE3-01A	0.2	1.1		A	0.7	1.5	0.8	-18271	342		0	566			0	0	8	2	1,2 - Portal Fibrosis
															TCGA-DD-AAE4-01	TCGA-DD-AAE4-01	TCGA-DD-AAE4	TCGA Liver Cancer (LIHC)	liver hepatocellular carcinoma	Liver	NO	NO	None	49	3.8	4	5.3	TCGA-DD-AAE4-F68414	TCGA-DD-AAE4		0.2	0.8		A	0.7	1.5	0.5	-18009			0	608		111	0	0	8	7	6 - Established Cirrhosis
															TCGA-DD-AAE6-01	TCGA-DD-AAE6-01	TCGA-DD-AAE6	TCGA Liver Cancer (LIHC)	liver hepatocellular carcinoma	Liver	NO	NO	None	59	3.8	4.4	5.3	TCGA-DD-AAE6-F68416	TCGA-DD-AAE6	TCGA-DD-AAE6-01A	0.2	0.9		A	0.7	1.5	0.8	-21764	399		0	141		105	0	0	8	113	6 - Established Cirrhosis
															TCGA-DD-AAE7-01	TCGA-DD-AAE7-01	TCGA-DD-AAE7	TCGA Liver Cancer (LIHC)	liver hepatocellular carcinoma	Liver			Severe	72	3.8	4.7	5.3	TCGA-DD-AAE7-F68418	TCGA-DD-AAE7	TCGA-DD-AAE7-01A	0.2	1.1		A	0.7	1.5	0.9	-26568	410		0	644			0	0	8	1	3,4 - Fibrous Speta
															TCGA-DD-AAE8-01	TCGA-DD-AAE8-01	TCGA-DD-AAE8	TCGA Liver Cancer (LIHC)	liver hepatocellular carcinoma	Liver	NO	NO		45	3.8	4.3	5.3	TCGA-DD-AAE8-F68419	TCGA-DD-AAE8		0.2	3		A	0.7	1.5	0.6	-16549			0	664		113	0	0	8	3	6 - Established Cirrhosis
															TCGA-DD-AAE9-01	TCGA-DD-AAE9-01	TCGA-DD-AAE9	TCGA Liver Cancer (LIHC)	liver hepatocellular carcinoma	Liver			Mild	69	3.8	4.1	5.3	TCGA-DD-AAE9-F68857	TCGA-DD-AAE9	TCGA-DD-AAE9-01A	0.2	0.7		A	0.7	1.5	0.9	-25451	419		0	722			0	0	8	3	1,2 - Portal Fibrosis
															TCGA-DD-AAEA-01	TCGA-DD-AAEA-01	TCGA-DD-AAEA	TCGA Liver Cancer (LIHC)	liver hepatocellular carcinoma	Liver				65	3.8	4.5	5.3	TCGA-DD-AAEA-F68421	TCGA-DD-AAEA		0.2	0.6		A	0.7	1.5	0.9	-24027			0	575			0	0	8	2	1,2 - Portal Fibrosis
															TCGA-DD-AAEB-01	TCGA-DD-AAEB-01	TCGA-DD-AAEB	TCGA Liver Cancer (LIHC)	liver hepatocellular carcinoma	Liver				60	3.8	4.1	5.3	TCGA-DD-AAEB-F68423	TCGA-DD-AAEB	TCGA-DD-AAEB-01A	0.2	0.3		A	0.7	1.5	0.6	-22121	468		0	478			1	0	8	1
															TCGA-DD-AAED-01	TCGA-DD-AAED-01	TCGA-DD-AAED	TCGA Liver Cancer (LIHC)	liver hepatocellular carcinoma	Liver	NO	NO	Mild	51	3.8	4	5.3	TCGA-DD-AAED-F68424	TCGA-DD-AAED		0.2	0.6		A	0.7	1.5	0.5	-18722			0	763		198	0	0	8	2405	1,2 - Portal Fibrosis
															TCGA-DD-AAEE-01	TCGA-DD-AAEE-01	TCGA-DD-AAEE	TCGA Liver Cancer (LIHC)	liver hepatocellular carcinoma	Liver	NO	NO	None	55	3.8	4.7	5.3	TCGA-DD-AAEE-F68427	TCGA-DD-AAEE	TCGA-DD-AAEE-01A	0.2	0.8		A	0.7	1.5	0.9	-20396	509		0	810	298	224	0	0	8	3	6 - Established Cirrhosis
															TCGA-DD-AAEG-01	TCGA-DD-AAEG-01	TCGA-DD-AAEG	TCGA Liver Cancer (LIHC)	liver hepatocellular carcinoma	Liver			None	59	3.8	3	5.3	TCGA-DD-AAEG-F68430	TCGA-DD-AAEG	TCGA-DD-AAEG-01A	0.2	0.6		A	0.7	1.5	0.6	-21853	529		0	719			0	0	8	1	6 - Established Cirrhosis
															TCGA-DD-AAEH-01	TCGA-DD-AAEH-01	TCGA-DD-AAEH	TCGA Liver Cancer (LIHC)	liver hepatocellular carcinoma	Liver	NO	NO	None	73	3.8	2.9	5.3	TCGA-DD-AAEH-F68431	TCGA-DD-AAEH	TCGA-DD-AAEH-01A	0.2	0.9		A	0.7	1.5	0.6	-26894	553		0	784	660	644	2				1,2 - Portal Fibrosis
															TCGA-DD-AAEI-01	TCGA-DD-AAEI-01	TCGA-DD-AAEI	TCGA Liver Cancer (LIHC)	liver hepatocellular carcinoma	Liver	NO	YES	None	72	3.8	3.6	5.3	TCGA-DD-AAEI-F68433	TCGA-DD-AAEI		0.2	0.5		A	0.7	1.5	0.9	-26465			0	1531		491	0	0	8	24	6 - Established Cirrhosis
															TCGA-DD-AAEK-01	TCGA-DD-AAEK-01	TCGA-DD-AAEK	TCGA Liver Cancer (LIHC)	liver hepatocellular carcinoma	Liver			None	51	3.8	4.1	5.3	TCGA-DD-AAEK-F68434	TCGA-DD-AAEK	TCGA-DD-AAEK-01A	0.2	1		A	0.7	1.5	0.7	-18757	1162		0	1067			0	0	8	5166	6 - Established Cirrhosis
															TCGA-DD-AAVP-01	TCGA-DD-AAVP-01	TCGA-DD-AAVP	TCGA Liver Cancer (LIHC)	liver hepatocellular carcinoma	Liver	NO	NO	Severe	48	3.3	4.3	5	TCGA-DD-AAVP-F67571	TCGA-DD-AAVP	TCGA-DD-AAVP-01A	0.2	1.1	1	A	0.7	1.4	1.2	-17833	2467		0	2752		903	0	0	15	2	6 - Established Cirrhosis
															TCGA-DD-AAVQ-01	TCGA-DD-AAVQ-01	TCGA-DD-AAVQ	TCGA Liver Cancer (LIHC)	liver hepatocellular carcinoma	Liver	NO	NO	Severe	38	3.3	3	5.2	TCGA-DD-AAVQ-F67572	TCGA-DD-AAVQ		0.2	1		A	0.7	1.4	1.1	-13911			0	2728		1509	1	0	15	1456	6 - Established Cirrhosis
															TCGA-DD-AAVR-01	TCGA-DD-AAVR-01	TCGA-DD-AAVR	TCGA Liver Cancer (LIHC)	liver hepatocellular carcinoma	Liver			None	44	3.3	3.6	5.2	TCGA-DD-AAVR-F67574	TCGA-DD-AAVR		0.2	1.2	1	A	0	1.4	1.1	-16157			0	2513			1	0	15	36	6 - Established Cirrhosis
															TCGA-DD-AAVS-01	TCGA-DD-AAVS-01	TCGA-DD-AAVS	TCGA Liver Cancer (LIHC)	liver hepatocellular carcinoma	Liver			Mild	56	3.3	3	5.2	TCGA-DD-AAVS-F67576	TCGA-DD-AAVS		0.2	1		A	0	1.4	1	-20586			0	1823			1	0	15	50149	3,4 - Fibrous Speta
															TCGA-DD-AAVU-01	TCGA-DD-AAVU-01	TCGA-DD-AAVU	TCGA Liver Cancer (LIHC)	liver hepatocellular carcinoma	Liver	NO	NO	Mild	46	3.3	4.6	5.2	TCGA-DD-AAVU-F67577	TCGA-DD-AAVU		0.2	0.6		A	0	1.4	1.2	-16889			0	2202		1630	1	0	15	2	3,4 - Fibrous Speta
															TCGA-DD-AAVV-01	TCGA-DD-AAVV-01	TCGA-DD-AAVV	TCGA Liver Cancer (LIHC)	liver hepatocellular carcinoma	Liver			Mild	56	3.3	4.6	5.2	TCGA-DD-AAVV-F68858	TCGA-DD-AAVV	TCGA-DD-AAVV-01A	0.2	0.9		A	0	1.4	1.3	-20751	2513		0	2455			1	0	15	7	3,4 - Fibrous Speta
															TCGA-DD-AAVW-01	TCGA-DD-AAVW-01	TCGA-DD-AAVW	TCGA Liver Cancer (LIHC)	liver hepatocellular carcinoma	Liver			None	35	3.3	4.6	5.2	TCGA-DD-AAVW-F67582	TCGA-DD-AAVW	TCGA-DD-AAVW-01A	0.2	1.4		A	0.7	1.4	1.1	-12986	2156		0	2317			0	0	15	927	6 - Established Cirrhosis
															TCGA-DD-AAVX-01	TCGA-DD-AAVX-01	TCGA-DD-AAVX	TCGA Liver Cancer (LIHC)	liver hepatocellular carcinoma	Liver	YES	NO	Severe	38	3.3	3.9	5.2	TCGA-DD-AAVX-F67583	TCGA-DD-AAVX	TCGA-DD-AAVX-01A	0.2	1.1	2	A	0.7	1.4	1	-14016	2039		0	1570		393	0	0	15	1	6 - Established Cirrhosis
															TCGA-DD-AAVY-01	TCGA-DD-AAVY-01	TCGA-DD-AAVY	TCGA Liver Cancer (LIHC)	liver hepatocellular carcinoma	Liver			None	56	3.3	3	5.2	TCGA-DD-AAVY-F67586	TCGA-DD-AAVY	TCGA-DD-AAVY-01A	0.2	1	2	A	0.7	1.4	1.2	-20709	1826		0	1970			0	0	15	11	0 - No Fibrosis
															TCGA-DD-AAVZ-01	TCGA-DD-AAVZ-01	TCGA-DD-AAVZ	TCGA Liver Cancer (LIHC)	liver hepatocellular carcinoma	Liver			None	38	3.3	3.8	5.2	TCGA-DD-AAVZ-F67588	TCGA-DD-AAVZ		0.2	1	1	A	0.7	1.4	1.2	-14005			0	1900			0	0	15	945	6 - Established Cirrhosis
															TCGA-DD-AAW0-01	TCGA-DD-AAW0-01	TCGA-DD-AAW0	TCGA Liver Cancer (LIHC)	liver hepatocellular carcinoma	Liver			Mild	54	3.3	4.6	5.2	TCGA-DD-AAW0-F67590	TCGA-DD-AAW0	TCGA-DD-AAW0-01A	0.2	0.2		A	0.7	1.4	1.3	-19981	1737		0	2015			0	0	15	3	3,4 - Fibrous Speta
															TCGA-DD-AAW1-01	TCGA-DD-AAW1-01	TCGA-DD-AAW1	TCGA Liver Cancer (LIHC)	liver hepatocellular carcinoma	Liver			Severe	55	3.3	4	5.3	TCGA-DD-AAW1-F67591	TCGA-DD-AAW1	TCGA-DD-AAW1-01A	0.2	0.7		A	0.7	1.4	1.2	-20288	1703		0	1989			0	0	15	4	6 - Established Cirrhosis
															TCGA-DD-AAW2-01	TCGA-DD-AAW2-01	TCGA-DD-AAW2	TCGA Liver Cancer (LIHC)	liver hepatocellular carcinoma	Liver	YES	NO	None	69	3.3	4	5.2	TCGA-DD-AAW2-F67592	TCGA-DD-AAW2	TCGA-DD-AAW2-01A	0.2	0.4	1	A	0.7	1.4	1.1	-25420	1575		0	1855		391	1	0	15	3	6 - Established Cirrhosis
															TCGA-DD-AAW3-01	TCGA-DD-AAW3-01	TCGA-DD-AAW3	TCGA Liver Cancer (LIHC)	liver hepatocellular carcinoma	Liver			None	69	3.3	4.1	5.2	TCGA-DD-AAW3-F67593	TCGA-DD-AAW3		0.2	0.6	1		0	1.4	1	-25254			0	1633			0	0	15	3	0 - No Fibrosis
															TCGA-ED-A459-01	TCGA-ED-A459-01	TCGA-ED-A459	TCGA Liver Cancer (LIHC)	liver hepatocellular carcinoma	Liver				47	3800	5200	5100	TCGA-ED-A459-F68559	TCGA-ED-A459	TCGA-ED-A459-01A	0.3	1.4			0.7	1.1	1.1	-17402	87		0	910				0	20	267
															TCGA-ED-A4XI-01	TCGA-ED-A4XI-01	TCGA-ED-A4XI	TCGA Liver Cancer (LIHC)	liver hepatocellular carcinoma	Liver			None	58	3.8	2.9	5.1	TCGA-ED-A4XI-F68085	TCGA-ED-A4XI	TCGA-ED-A4XI-01A	0.1	1.3			4.1	5.9	54	-21497	70		0	819				0	20	573
															TCGA-ED-A5KG-01	TCGA-ED-A5KG-01	TCGA-ED-A5KG	TCGA Liver Cancer (LIHC)	liver hepatocellular carcinoma	Liver	NO	NO	Severe	60	3.8	6	5.1	TCGA-ED-A5KG-F56100	TCGA-ED-A5KG	TCGA-ED-A5KG-01A	0.1	0.4			4.1	5.8	3.9	-22258	112		0	854		110		0	20	3177
															TCGA-ED-A627-01	TCGA-ED-A627-01	TCGA-ED-A627	TCGA Liver Cancer (LIHC)	liver hepatocellular carcinoma	Liver				74				TCGA-ED-A627-F55716	TCGA-ED-A627	TCGA-ED-A627-01A								-27303	157		0	423			2
															TCGA-ED-A66X-01	TCGA-ED-A66X-01	TCGA-ED-A66X	TCGA Liver Cancer (LIHC)	liver hepatocellular carcinoma	Liver	NO		Mild	35	3.8	4.7	5.1	TCGA-ED-A66X-F56838	TCGA-ED-A66X	TCGA-ED-A66X-01A	0.1	9			4.1	5.6	4.5	-12947	89		0	406	124	124		0	20	5840
															TCGA-ED-A66Y-01	TCGA-ED-A66Y-01	TCGA-ED-A66Y	TCGA Liver Cancer (LIHC)	liver hepatocellular carcinoma	Liver			Mild	51	3.8	6	5.1	TCGA-ED-A66Y-F56839	TCGA-ED-A66Y	TCGA-ED-A66Y-01A	0.1	1			4.1	5.9	4.4	-18797	75	296	0	7				0	20	12100
															TCGA-ED-A7PX-01	TCGA-ED-A7PX-01	TCGA-ED-A7PX	TCGA Liver Cancer (LIHC)	liver hepatocellular carcinoma	Liver			None	48				TCGA-ED-A7PX-F62650	TCGA-ED-A7PX	TCGA-ED-A7PX-01A	0.1	0.9			4.1	5.8	17	-17638	86		0	6				0	20	24
															TCGA-ED-A7PY-01	TCGA-ED-A7PY-01	TCGA-ED-A7PY	TCGA Liver Cancer (LIHC)	liver hepatocellular carcinoma	Liver			Mild	20				TCGA-ED-A7PY-F62651	TCGA-ED-A7PY	TCGA-ED-A7PY-01A	0.1	0.6			4	5.8	3.9	-7556	83		0	390				0	20	2
															TCGA-ED-A7PZ-01	TCGA-ED-A7PZ-01	TCGA-ED-A7PZ	TCGA Liver Cancer (LIHC)	liver hepatocellular carcinoma	Liver			Mild	61	3.8	4.2	5.1	TCGA-ED-A7PZ-F62652	TCGA-ED-A7PZ	TCGA-ED-A7PZ-01A	0.1	0.9			4	5.8	7	-22601	78		0	6				0	20	2
															TCGA-ED-A7XO-01	TCGA-ED-A7XO-01	TCGA-ED-A7XO	TCGA Liver Cancer (LIHC)	liver hepatocellular carcinoma	Liver		NO	Mild	29	3.8	4.2	5.1	TCGA-ED-A7XO-F65727	TCGA-ED-A7XO	TCGA-ED-A7XO-01A	0.1	0.6			4.1	5.9	4.9	-10828	77		0	427		262		0		4
															TCGA-ED-A7XP-01	TCGA-ED-A7XP-01	TCGA-ED-A7XP	TCGA Liver Cancer (LIHC)	liver hepatocellular carcinoma	Liver	NO	NO	Mild	53	3.8	6.9	5.1	TCGA-ED-A7XP-F65353	TCGA-ED-A7XP	TCGA-ED-A7XP-01A	0.1	0.1			4.1	5.9	4.8	-19504	62		0	400		187		0	20	18
															TCGA-ED-A82E-01	TCGA-ED-A82E-01	TCGA-ED-A82E	TCGA Liver Cancer (LIHC)	liver hepatocellular carcinoma	Liver			Mild	60	3.8	4.3	5.1	TCGA-ED-A82E-F65333	TCGA-ED-A82E	TCGA-ED-A82E-01A	0.1	0.4			4.1	5.8	2.8	-22234	78		0	408				0	20	4
															TCGA-ED-A8O5-01	TCGA-ED-A8O5-01	TCGA-ED-A8O5	TCGA Liver Cancer (LIHC)	liver hepatocellular carcinoma	Liver			Mild	59	3.8	4.2	5.1	TCGA-ED-A8O5-F67146	TCGA-ED-A8O5	TCGA-ED-A8O5-01A	0.1	0.4			4.1	5.8	3.4	-21648	100		0	406				0	20	498
															TCGA-ED-A8O6-01	TCGA-ED-A8O6-01	TCGA-ED-A8O6	TCGA Liver Cancer (LIHC)	liver hepatocellular carcinoma	Liver			Mild	50	3.8	2.8	5.1	TCGA-ED-A8O6-F68512	TCGA-ED-A8O6	TCGA-ED-A8O6-01A	0.1	2.3			4.1	5.8	2.8	-18572	97	56	0	6				0	20	3000
															TCGA-ED-A97K-01	TCGA-ED-A97K-01	TCGA-ED-A97K	TCGA Liver Cancer (LIHC)	liver hepatocellular carcinoma	Liver			Mild	54	3.8	8	5.1	TCGA-ED-A97K-F68560	TCGA-ED-A97K	TCGA-ED-A97K-01A	0.1	1			4	5.8	4.6	-20073	92		0	6				0	20	3
															TCGA-EP-A12J-01	TCGA-EP-A12J-01	TCGA-EP-A12J	TCGA Liver Cancer (LIHC)	liver hepatocellular carcinoma	Liver				62	3.8	4.2	5.1	TCGA-EP-A12J-F40456	TCGA-EP-A12J	TCGA-EP-A12J-01A	0.2	0.4	1	B	0.7	1.3	0.8	-22997	59		0	570
															TCGA-EP-A12J-11	TCGA-EP-A12J-11	TCGA-EP-A12J	TCGA Liver Cancer (LIHC)	liver hepatocellular carcinoma	Liver				62	3.8	4.2	5.1	TCGA-EP-A12J-F40456	TCGA-EP-A12J	TCGA-EP-A12J-11A	0.2	0.4	1	B	0.7	1.3	0.8	-22997	59		0	570
															TCGA-EP-A26S-01	TCGA-EP-A26S-01	TCGA-EP-A26S	TCGA Liver Cancer (LIHC)	liver hepatocellular carcinoma	Liver			Mild	70	3.8	3.5	5.1	TCGA-EP-A26S-F39041	TCGA-EP-A26S	TCGA-EP-A26S-01A	0.2	0.4						-25677	91		0	608			1	0			0 - No Fibrosis
															TCGA-EP-A26S-11	TCGA-EP-A26S-11	TCGA-EP-A26S	TCGA Liver Cancer (LIHC)	liver hepatocellular carcinoma	Liver			Mild	70	3.8	3.5	5.1	TCGA-EP-A26S-F39041	TCGA-EP-A26S	TCGA-EP-A26S-11A	0.2	0.4						-25677	91		0	608			1	0			0 - No Fibrosis
															TCGA-EP-A2KA-01	TCGA-EP-A2KA-01	TCGA-EP-A2KA	TCGA Liver Cancer (LIHC)	liver hepatocellular carcinoma	Liver	NO	YES		52				TCGA-EP-A2KA-F41362	TCGA-EP-A2KA	TCGA-EP-A2KA-01A			2			1	0.7	-19214	106	627	0	111	433	433	0	0		13	1,2 - Portal Fibrosis
															TCGA-EP-A2KB-01	TCGA-EP-A2KB-01	TCGA-EP-A2KB	TCGA Liver Cancer (LIHC)	liver hepatocellular carcinoma	Liver	NO	NO		46	3.8	3.8	5.1	TCGA-EP-A2KB-F41390	TCGA-EP-A2KB	TCGA-EP-A2KB-01A	0.2	1.4		A		1		-16835	50	596	0	60		161	1	0	9	2128
															TCGA-EP-A2KC-01	TCGA-EP-A2KC-01	TCGA-EP-A2KC	TCGA Liver Cancer (LIHC)	liver hepatocellular carcinoma	Liver				62	3.6	3.1	4.8	TCGA-EP-A2KC-F17206	TCGA-EP-A2KC	TCGA-EP-A2KC-01A				A				-22677	30	19	0				0	0		43
															TCGA-EP-A3JL-01	TCGA-EP-A3JL-01	TCGA-EP-A3JL	TCGA Liver Cancer (LIHC)	liver hepatocellular carcinoma	Liver				76	3.2	4.1	4.8	TCGA-EP-A3JL-F37140	TCGA-EP-A3JL	TCGA-EP-A3JL-01A	0	0.6		A	0.6	1.1		-27886	22		0	303			0	0	9	13
															TCGA-EP-A3RK-01	TCGA-EP-A3RK-01	TCGA-EP-A3RK	TCGA Liver Cancer (LIHC)	liver hepatocellular carcinoma	Liver	YES			73	3.5	4.3	4.8	TCGA-EP-A3RK-F40454	TCGA-EP-A3RK	TCGA-EP-A3RK-01A	0	0.6		A				-26985	14		0	363		320	0	0		7	1,2 - Portal Fibrosis
															TCGA-EP-A3RK-11	TCGA-EP-A3RK-11	TCGA-EP-A3RK	TCGA Liver Cancer (LIHC)	liver hepatocellular carcinoma	Liver	YES			73	3.5	4.3	4.8	TCGA-EP-A3RK-F40454	TCGA-EP-A3RK		0	0.6		A				-26985			0	363		320	0	0		7	1,2 - Portal Fibrosis
															TCGA-ES-A2HS-01	TCGA-ES-A2HS-01	TCGA-ES-A2HS	TCGA Liver Cancer (LIHC)	liver hepatocellular carcinoma	Liver			Mild	80	3.5	3.8	5		TCGA-ES-A2HS	TCGA-ES-A2HS-01A	0	1.9	0	A	0.8	1.2	0.6	-29268	1113	688	0				1	0	8	1	0 - No Fibrosis
															TCGA-ES-A2HS-11	TCGA-ES-A2HS-11	TCGA-ES-A2HS	TCGA Liver Cancer (LIHC)	liver hepatocellular carcinoma	Liver			Mild	80	3.5	3.8	5		TCGA-ES-A2HS	TCGA-ES-A2HS-11A	0	1.9	0	A	0.8	1.2	0.6	-29268	1113	688	0				1	0	8	1	0 - No Fibrosis
															TCGA-ES-A2HT-01	TCGA-ES-A2HT-01	TCGA-ES-A2HT	TCGA Liver Cancer (LIHC)	liver hepatocellular carcinoma	Liver			Mild	54	3.5	4.1	5		TCGA-ES-A2HT	TCGA-ES-A2HT-01A	0	0.6	0	A	0.8	1.2	0.7	-20023	1392	438	0				1	0	10	4	0 - No Fibrosis
															TCGA-ES-A2HT-11	TCGA-ES-A2HT-11	TCGA-ES-A2HT	TCGA Liver Cancer (LIHC)	liver hepatocellular carcinoma	Liver			Mild	54	3.5	4.1	5		TCGA-ES-A2HT		0	0.6	0	A	0.8	1.2	0.7	-20023		438	0				1	0	10	4	0 - No Fibrosis
															TCGA-FV-A2QQ-01	TCGA-FV-A2QQ-01	TCGA-FV-A2QQ	TCGA Liver Cancer (LIHC)	liver hepatocellular carcinoma	Liver				80				TCGA-FV-A2QQ-F57856	TCGA-FV-A2QQ	TCGA-FV-A2QQ-01A								-29354	71		0	729
															TCGA-FV-A2QR-01	TCGA-FV-A2QR-01	TCGA-FV-A2QR	TCGA Liver Cancer (LIHC)	liver hepatocellular carcinoma	Liver	NO	NO		75				TCGA-FV-A2QR-F42770	TCGA-FV-A2QR	TCGA-FV-A2QR-01A			1						1764	581	0			561
															TCGA-FV-A2QR-11	TCGA-FV-A2QR-11	TCGA-FV-A2QR	TCGA Liver Cancer (LIHC)	liver hepatocellular carcinoma	Liver	NO	NO		75				TCGA-FV-A2QR-F42770	TCGA-FV-A2QR	TCGA-FV-A2QR-11A			1						1764	581	0			561
															TCGA-FV-A3I0-01	TCGA-FV-A3I0-01	TCGA-FV-A3I0	TCGA Liver Cancer (LIHC)	liver hepatocellular carcinoma	Liver	YES	NO		76		4.4		TCGA-FV-A3I0-F57854	TCGA-FV-A3I0	TCGA-FV-A3I0-01A		0.4						-28101	70		0	848		159
															TCGA-FV-A3I0-11	TCGA-FV-A3I0-11	TCGA-FV-A3I0	TCGA Liver Cancer (LIHC)	liver hepatocellular carcinoma	Liver	YES	NO		76		4.4		TCGA-FV-A3I0-F57854	TCGA-FV-A3I0	TCGA-FV-A3I0-11A		0.4						-28101	70		0	848		159
															TCGA-FV-A3I1-01	TCGA-FV-A3I1-01	TCGA-FV-A3I1	TCGA Liver Cancer (LIHC)	liver hepatocellular carcinoma	Liver				81				TCGA-FV-A3I1-F42771	TCGA-FV-A3I1	TCGA-FV-A3I1-01A									76	247	0	0							0 - No Fibrosis
															TCGA-FV-A3I1-11	TCGA-FV-A3I1-11	TCGA-FV-A3I1	TCGA Liver Cancer (LIHC)	liver hepatocellular carcinoma	Liver				81				TCGA-FV-A3I1-F42771	TCGA-FV-A3I1	TCGA-FV-A3I1-11A									76	247	0	0							0 - No Fibrosis
															TCGA-FV-A3R3-01	TCGA-FV-A3R3-01	TCGA-FV-A3R3	TCGA Liver Cancer (LIHC)	liver hepatocellular carcinoma	Liver				38	3.4	2	5	TCGA-FV-A3R3-F64062	TCGA-FV-A3R3	TCGA-FV-A3R3-01A	0	0.4			0.6	1.3	1.3	-14231	28	366	0	4			1
															TCGA-FV-A495-01	TCGA-FV-A495-01	TCGA-FV-A495	TCGA Liver Cancer (LIHC)	liver hepatocellular carcinoma	Liver			Mild	51	3.8	4	5		TCGA-FV-A495	TCGA-FV-A495-01A	0.3	1	1		0.6	1.1	1	-18740	56		0	1				0	8	39	3,4 - Fibrous Speta
															TCGA-FV-A496-01	TCGA-FV-A496-01	TCGA-FV-A496	TCGA Liver Cancer (LIHC)	liver hepatocellular carcinoma	Liver			None	84	3.8	2.8	5		TCGA-FV-A496	TCGA-FV-A496-01A	0.3	0.9	3		0.9	1.1	1	-30950	51		0	10				0	8	67	0 - No Fibrosis
															TCGA-FV-A4ZP-01	TCGA-FV-A4ZP-01	TCGA-FV-A4ZP	TCGA Liver Cancer (LIHC)	liver hepatocellular carcinoma	Liver	NO	NO		78				TCGA-FV-A4ZP-F64063	TCGA-FV-A4ZP	TCGA-FV-A4ZP-01A								-28771	2519	2486	0	1836						20326
															TCGA-FV-A4ZQ-01	TCGA-FV-A4ZQ-01	TCGA-FV-A4ZQ	TCGA Liver Cancer (LIHC)	liver hepatocellular carcinoma	Liver				52	3.8	2.4	5		TCGA-FV-A4ZQ	TCGA-FV-A4ZQ-01A	0.2	1.8			0.7	1	1	-19090	224		0	12
															TCGA-G3-A25S-01	TCGA-G3-A25S-01	TCGA-G3-A25S	TCGA Liver Cancer (LIHC)	liver hepatocellular carcinoma	Liver	YES	YES	Mild	64	0.3	0.4	0.5	TCGA-G3-A25S-F33638	TCGA-G3-A25S	TCGA-G3-A25S-01A	0	1.2	0	A	0.6	1.4	1	-23571	707	416	0	37		37	1	0	10	281	6 - Established Cirrhosis
															TCGA-G3-A25T-01	TCGA-G3-A25T-01	TCGA-G3-A25T	TCGA Liver Cancer (LIHC)	liver hepatocellular carcinoma	Liver	NO	NO	None	45	0.3	0.4	0.5	TCGA-G3-A25T-F33639	TCGA-G3-A25T		0	2		A	0.4	1.4	0.7	-16461			0	1553	452	452	0	0	10	7	0 - No Fibrosis
															TCGA-G3-A25U-01	TCGA-G3-A25U-01	TCGA-G3-A25U	TCGA Liver Cancer (LIHC)	liver hepatocellular carcinoma	Liver			Mild	63	0.3	0.3	0.5	TCGA-G3-A25U-F33636	TCGA-G3-A25U	TCGA-G3-A25U-01A	0	0.3		A	0.4	1.1	0.5	-23207	1281		0	1636			0	0	10	10	0 - No Fibrosis
															TCGA-G3-A25V-01	TCGA-G3-A25V-01	TCGA-G3-A25V	TCGA Liver Cancer (LIHC)	liver hepatocellular carcinoma	Liver	NO	NO	None	68	0.3	0.4	0.5	TCGA-G3-A25V-F40088	TCGA-G3-A25V	TCGA-G3-A25V-01A	0	0.6	0	A	0.6	1.4	0.7	-25144	223		0	860		489	2	0	10	15	6 - Established Cirrhosis
															TCGA-G3-A25W-01	TCGA-G3-A25W-01	TCGA-G3-A25W	TCGA Liver Cancer (LIHC)	liver hepatocellular carcinoma	Liver			None	79	0.3	0.4	0.5	TCGA-G3-A25W-F40230	TCGA-G3-A25W	TCGA-G3-A25W-01A	0	0.3	3	A	0.4	1.1	1.5	-29018	419		0	935			0	0	9	6	0 - No Fibrosis
															TCGA-G3-A25W-11	TCGA-G3-A25W-11	TCGA-G3-A25W	TCGA Liver Cancer (LIHC)	liver hepatocellular carcinoma	Liver			None	79	0.3	0.4	0.5	TCGA-G3-A25W-F40230	TCGA-G3-A25W	TCGA-G3-A25W-11A	0	0.3	3	A	0.4	1.1	1.5	-29018	419		0	935			0	0	9	6	0 - No Fibrosis
															TCGA-G3-A25X-01	TCGA-G3-A25X-01	TCGA-G3-A25X	TCGA Liver Cancer (LIHC)	liver hepatocellular carcinoma	Liver			Mild	73	0.3	0.4	0.5	TCGA-G3-A25X-F33634	TCGA-G3-A25X	TCGA-G3-A25X-01A	0	1.1		A	0.4	1.4	0.8	-26988	1346		0	1779			0	0	10	11	1,2 - Portal Fibrosis
															TCGA-G3-A25X-11	TCGA-G3-A25X-11	TCGA-G3-A25X	TCGA Liver Cancer (LIHC)	liver hepatocellular carcinoma	Liver			Mild	73	0.3	0.4	0.5	TCGA-G3-A25X-F33634	TCGA-G3-A25X	TCGA-G3-A25X-11A	0	1.1		A	0.4	1.4	0.8	-26988	1346		0	1779			0	0	10	11	1,2 - Portal Fibrosis
															TCGA-G3-A25Y-01	TCGA-G3-A25Y-01	TCGA-G3-A25Y	TCGA Liver Cancer (LIHC)	liver hepatocellular carcinoma	Liver	NO	NO	Mild	52	0.3	0.4	0.5	TCGA-G3-A25Y-F40098	TCGA-G3-A25Y	TCGA-G3-A25Y-01A	0	0.7		A	0.4	1.1	0.6	-19055	1595	452	0			355	0	0	10	35	3,4 - Fibrous Speta
															TCGA-G3-A25Z-01	TCGA-G3-A25Z-01	TCGA-G3-A25Z	TCGA Liver Cancer (LIHC)	liver hepatocellular carcinoma	Liver			Mild	58	0.3	0.4	0.5	TCGA-G3-A25Z-F33635	TCGA-G3-A25Z	TCGA-G3-A25Z-01A	0	0.9	1	A	0.6	1.4	1.1	-21509	233		0	655			0	0	15	44	5 - Nodular Formation and Incomplete Cirrhosis
															TCGA-G3-A3CG-01	TCGA-G3-A3CG-01	TCGA-G3-A3CG	TCGA Liver Cancer (LIHC)	liver hepatocellular carcinoma	Liver	YES	NO	Severe	80	0.3	0.4	0.5	TCGA-G3-A3CG-F40228	TCGA-G3-A3CG	TCGA-G3-A3CG-01A	0.3	0.3		A	0.6	1.4	0.9	-29432	261		0	673		329	1	0	10	67	6 - Established Cirrhosis
															TCGA-G3-A3CH-01	TCGA-G3-A3CH-01	TCGA-G3-A3CH	TCGA Liver Cancer (LIHC)	liver hepatocellular carcinoma	Liver	NO	NO	Severe	53	0.3	0.3	0.5	TCGA-G3-A3CH-F40093	TCGA-G3-A3CH	TCGA-G3-A3CH-01A	0	0.7		A	0.6	1.4	0.9	-19473	296		0	780	180	116	0	0	10	41	6 - Established Cirrhosis
															TCGA-G3-A3CH-11	TCGA-G3-A3CH-11	TCGA-G3-A3CH	TCGA Liver Cancer (LIHC)	liver hepatocellular carcinoma	Liver	NO	NO	Severe	53	0.3	0.3	0.5	TCGA-G3-A3CH-F40093	TCGA-G3-A3CH		0	0.7		A	0.6	1.4	0.9	-19473			0	780	180	116	0	0	10	41	6 - Established Cirrhosis
															TCGA-G3-A3CI-01	TCGA-G3-A3CI-01	TCGA-G3-A3CI	TCGA Liver Cancer (LIHC)	liver hepatocellular carcinoma	Liver			Mild	71	0.3	0.4	0.5	TCGA-G3-A3CI-F40231	TCGA-G3-A3CI	TCGA-G3-A3CI-01A	0	0.3		A	0.6	1.4	0.9	-26224	258		0	180			1	0	10	2	0 - No Fibrosis
															TCGA-G3-A3CJ-01	TCGA-G3-A3CJ-01	TCGA-G3-A3CJ	TCGA Liver Cancer (LIHC)	liver hepatocellular carcinoma	Liver	YES	NO	Severe	52	0.3	0.4	0.5	TCGA-G3-A3CJ-F40234	TCGA-G3-A3CJ	TCGA-G3-A3CJ-01A	0	1		A	0.5	1.4	0.8	-19305	113		0	594		296	0	0	10	3	5 - Nodular Formation and Incomplete Cirrhosis
															TCGA-G3-A3CK-01	TCGA-G3-A3CK-01	TCGA-G3-A3CK	TCGA Liver Cancer (LIHC)	liver hepatocellular carcinoma	Liver			Mild	61	0.3	0.2	0.5	TCGA-G3-A3CK-F40227	TCGA-G3-A3CK	TCGA-G3-A3CK-01A	0	0.8	1	A	0.6	1.4	1.1	-22462	132		0	585			0	0	10	3	6 - Established Cirrhosis
															TCGA-G3-A5SI-01	TCGA-G3-A5SI-01	TCGA-G3-A5SI	TCGA Liver Cancer (LIHC)	liver hepatocellular carcinoma	Liver			Mild	44	3.3	2.8	4.8	TCGA-G3-A5SI-F59276	TCGA-G3-A5SI		0	0.7		A	0.6	1.4	0.4	-16126		768	0	447			1	0	10	9	6 - Established Cirrhosis
															TCGA-G3-A5SJ-01	TCGA-G3-A5SJ-01	TCGA-G3-A5SJ	TCGA Liver Cancer (LIHC)	liver hepatocellular carcinoma	Liver			Mild	59	3.3	4.1	4.8	TCGA-G3-A5SJ-F62744	TCGA-G3-A5SJ	TCGA-G3-A5SJ-01A	0	0.5		B	0.6	1.4	1.3	-21848	285		0	698			0	0	10	3	6 - Established Cirrhosis
															TCGA-G3-A5SK-01	TCGA-G3-A5SK-01	TCGA-G3-A5SK	TCGA Liver Cancer (LIHC)	liver hepatocellular carcinoma	Liver	NO	NO	Mild	58	3.3	3.3	4.8	TCGA-G3-A5SK-F62745	TCGA-G3-A5SK	TCGA-G3-A5SK-01A				A	0.6	1.4	0.6	-21320	251		0	744		483	0				6 - Established Cirrhosis
															TCGA-G3-A5SL-01	TCGA-G3-A5SL-01	TCGA-G3-A5SL	TCGA Liver Cancer (LIHC)	liver hepatocellular carcinoma	Liver			None	70	3.1	4.2	4.7	TCGA-G3-A5SL-F62747	TCGA-G3-A5SL	TCGA-G3-A5SL-01A	0	0.8			0.6	1.4	1	-25671	236		0	621			0	0	10	4	0 - No Fibrosis
															TCGA-G3-A5SM-01	TCGA-G3-A5SM-01	TCGA-G3-A5SM	TCGA Liver Cancer (LIHC)	liver hepatocellular carcinoma	Liver	NO	NO		58	3.3	3.2	4.8	TCGA-G3-A5SM-F62748	TCGA-G3-A5SM	TCGA-G3-A5SM-01A	0	0.6		A	0.5	1.4	0.5	-21236	111		0	520		252	1	0	10	12	6 - Established Cirrhosis
															TCGA-G3-A6UC-01	TCGA-G3-A6UC-01	TCGA-G3-A6UC	TCGA Liver Cancer (LIHC)	liver hepatocellular carcinoma	Liver	NO	NO	Mild	65	3.3	4.6	4.8	TCGA-G3-A6UC-F64551	TCGA-G3-A6UC	TCGA-G3-A6UC-01A	0	1		A	0.6	1.4	0.9	-23793	266		0	671		639	0	0	10	4	6 - Established Cirrhosis
															TCGA-G3-A7M5-01	TCGA-G3-A7M5-01	TCGA-G3-A7M5	TCGA Liver Cancer (LIHC)	liver hepatocellular carcinoma	Liver			None	76	3.3	4.1	4.8	TCGA-G3-A7M5-F65810	TCGA-G3-A7M5	TCGA-G3-A7M5-01A	0	0.5		A	0.6	1.4	1.9	-27963	217		0	447			0	0	10	6	0 - No Fibrosis
															TCGA-G3-A7M6-01	TCGA-G3-A7M6-01	TCGA-G3-A7M6	TCGA Liver Cancer (LIHC)	liver hepatocellular carcinoma	Liver	NO	NO	Mild	60	3.3	3.6	4.8	TCGA-G3-A7M6-F67241	TCGA-G3-A7M6	TCGA-G3-A7M6-01A	0	0.5		A	0.4	1.1	0.6	-22205	212		0	632		584	0	0	10	24	1,2 - Portal Fibrosis
															TCGA-G3-A7M7-01	TCGA-G3-A7M7-01	TCGA-G3-A7M7	TCGA Liver Cancer (LIHC)	liver hepatocellular carcinoma	Liver			Severe	65	3.2	3.5	4.6	TCGA-G3-A7M7-F67243	TCGA-G3-A7M7	TCGA-G3-A7M7-01A	0	0.5		A	0.7	1.2	0.6	-24002	112		0	361			0	0	7	4	3,4 - Fibrous Speta
															TCGA-G3-A7M8-01	TCGA-G3-A7M8-01	TCGA-G3-A7M8	TCGA Liver Cancer (LIHC)	liver hepatocellular carcinoma	Liver				31	3.3	3.5	4.8	TCGA-G3-A7M8-F65814	TCGA-G3-A7M8	TCGA-G3-A7M8-01A	0	1.8		A	0.6	1.4	0.7	-11527	97		0	430			0	0	10	5	6 - Established Cirrhosis
															TCGA-G3-A7M9-01	TCGA-G3-A7M9-01	TCGA-G3-A7M9	TCGA Liver Cancer (LIHC)	liver hepatocellular carcinoma	Liver			None	70	3.3	3.3	4.8	TCGA-G3-A7M9-F65815	TCGA-G3-A7M9	TCGA-G3-A7M9-01A	0	0.4		A	0.6	1.4	1	-25588	86	56	0				0	0	10	22868	6 - Established Cirrhosis
															TCGA-G3-AAUZ-01	TCGA-G3-AAUZ-01	TCGA-G3-AAUZ	TCGA Liver Cancer (LIHC)	liver hepatocellular carcinoma	Liver			Severe	48	3.3	3.8	4.8	TCGA-G3-AAUZ-F67244	TCGA-G3-AAUZ		0	0.3		A	0.6	1.4	0.8	-17760			0	480			0	0	10	3	1,2 - Portal Fibrosis
															TCGA-G3-AAV0-01	TCGA-G3-AAV0-01	TCGA-G3-AAV0	TCGA Liver Cancer (LIHC)	liver hepatocellular carcinoma	Liver			None	58	3.3	4.2	4.8	TCGA-G3-AAV0-F67245	TCGA-G3-AAV0		0	0.6		A	0.6	1.4	0.9	-21249			0	476			0	0	10	4	0 - No Fibrosis
															TCGA-G3-AAV1-01	TCGA-G3-AAV1-01	TCGA-G3-AAV1	TCGA Liver Cancer (LIHC)	liver hepatocellular carcinoma	Liver	NO	NO	Severe	51	3.3	3.2	4.8	TCGA-G3-AAV1-F65936	TCGA-G3-AAV1		0	0.7		B	0.6	1.4	0.7	-18973		359	0			49	1	0	10	8	6 - Established Cirrhosis
															TCGA-G3-AAV2-01	TCGA-G3-AAV2-01	TCGA-G3-AAV2	TCGA Liver Cancer (LIHC)	liver hepatocellular carcinoma	Liver				50	3.3	4.2	4.8	TCGA-G3-AAV2-F67246	TCGA-G3-AAV2	TCGA-G3-AAV2-01A	0	0.7		A	0.6	1.4	1	-18363	136		0	372			0	0	10	4	6 - Established Cirrhosis
															TCGA-G3-AAV3-01	TCGA-G3-AAV3-01	TCGA-G3-AAV3	TCGA Liver Cancer (LIHC)	liver hepatocellular carcinoma	Liver			Severe	58	3.4	4.4	4.8	TCGA-G3-AAV3-F67247	TCGA-G3-AAV3	TCGA-G3-AAV3-01A	0	0.6	1	A	0.5	0.9	0.6	-21449	98		0	412			1	0	7	5	6 - Established Cirrhosis
															TCGA-G3-AAV4-01	TCGA-G3-AAV4-01	TCGA-G3-AAV4	TCGA Liver Cancer (LIHC)	liver hepatocellular carcinoma	Liver				83	3.3	2.7	4.8	TCGA-G3-AAV4-F65940	TCGA-G3-AAV4	TCGA-G3-AAV4-01A	0	0.8	2	A	0.4	1.1	1.1	-30466	423	27	0				0	0	10	4	3,4 - Fibrous Speta
															TCGA-G3-AAV5-01	TCGA-G3-AAV5-01	TCGA-G3-AAV5	TCGA Liver Cancer (LIHC)	liver hepatocellular carcinoma	Liver	YES	NO		67	3.3	4.2	4.8	TCGA-G3-AAV5-F65955	TCGA-G3-AAV5		0	0.4		A	0.6	1.4	0.8	-24655			0	354		117	1				6 - Established Cirrhosis
															TCGA-G3-AAV6-01	TCGA-G3-AAV6-01	TCGA-G3-AAV6	TCGA Liver Cancer (LIHC)	liver hepatocellular carcinoma	Liver	NO	NO	Severe	53	3.4	3.9	5.2	TCGA-G3-AAV6-F65959	TCGA-G3-AAV6		0	1.6		A	0.6	1.4	0.9	-19556		65	0			44	0	0	10	57875	0 - No Fibrosis
															TCGA-G3-AAV7-01	TCGA-G3-AAV7-01	TCGA-G3-AAV7	TCGA Liver Cancer (LIHC)	liver hepatocellular carcinoma	Liver			Mild	38	3.3	4	4.8	TCGA-G3-AAV7-F67249	TCGA-G3-AAV7	TCGA-G3-AAV7-01A	0	0.9		A	0.6	1.4	1.1	-14229	52		0	361			0	0	10	3	5 - Nodular Formation and Incomplete Cirrhosis
															TCGA-GJ-A3OU-01	TCGA-GJ-A3OU-01	TCGA-GJ-A3OU	TCGA Liver Cancer (LIHC)	liver hepatocellular carcinoma	Liver				59	3.5	3.2	5	TCGA-GJ-A3OU-F70294	TCGA-GJ-A3OU	TCGA-GJ-A3OU-01A	0	0.9	1		0.6	1.4	0.6	-21671	69		0	879		879		0	25	8
															TCGA-GJ-A6C0-01	TCGA-GJ-A6C0-01	TCGA-GJ-A6C0	TCGA Liver Cancer (LIHC)	liver hepatocellular carcinoma	Liver				75					TCGA-GJ-A6C0	TCGA-GJ-A6C0-01A			1					-27626	310	31	0
															TCGA-GJ-A9DB-01	TCGA-GJ-A9DB-01	TCGA-GJ-A9DB	TCGA Liver Cancer (LIHC)	liver hepatocellular carcinoma	Liver				68	3.5	4.5	5		TCGA-GJ-A9DB	TCGA-GJ-A9DB-01A	0	0.5	1		0.8	1.4	1.1	-25020	132	67	0
															TCGA-HP-A5MZ-01	TCGA-HP-A5MZ-01	TCGA-HP-A5MZ	TCGA Liver Cancer (LIHC)	liver hepatocellular carcinoma	Liver				78				TCGA-HP-A5MZ-F64772	TCGA-HP-A5MZ	TCGA-HP-A5MZ-01A					62	120	124	-22702		91	0
															TCGA-K7-A5RF-01	TCGA-K7-A5RF-01	TCGA-K7-A5RF	TCGA Liver Cancer (LIHC)	liver hepatocellular carcinoma	Liver				64				TCGA-K7-A5RF-F64037	TCGA-K7-A5RF	TCGA-K7-A5RF-01A								-23557	102		0	631						5
															TCGA-K7-A5RG-01	TCGA-K7-A5RG-01	TCGA-K7-A5RG	TCGA Liver Cancer (LIHC)	liver hepatocellular carcinoma	Liver				66				TCGA-K7-A5RG-F64039	TCGA-K7-A5RG	TCGA-K7-A5RG-01A			1					-24218	100		0	519						19
															TCGA-K7-A6G5-01	TCGA-K7-A6G5-01	TCGA-K7-A6G5	TCGA Liver Cancer (LIHC)	liver hepatocellular carcinoma	Liver				66				TCGA-K7-A6G5-F64040	TCGA-K7-A6G5	TCGA-K7-A6G5-01A								-24233	31		0	512			0
															TCGA-K7-AAU7-01	TCGA-K7-AAU7-01	TCGA-K7-AAU7	TCGA Liver Cancer (LIHC)	liver hepatocellular carcinoma	Liver				61				TCGA-K7-AAU7-F70895	TCGA-K7-AAU7				2	A				-22476			0	359		58	0	0	10	290
															TCGA-KR-A7K0-01	TCGA-KR-A7K0-01	TCGA-KR-A7K0	TCGA Liver Cancer (LIHC)	liver hepatocellular carcinoma	Liver				65	3.5	2.8	4.9		TCGA-KR-A7K0		0.2	1.3			0.7	1.3	0.7	-23974		65	0					0	8	11
															TCGA-KR-A7K2-01	TCGA-KR-A7K2-01	TCGA-KR-A7K2	TCGA Liver Cancer (LIHC)	liver hepatocellular carcinoma	Liver				64	3.5	3.3	4.9	TCGA-KR-A7K2-F72748	TCGA-KR-A7K2	TCGA-KR-A7K2-01A	0.2	1.5			0.7	1.3	1.1	-23699	85		0	829				0	8	14
															TCGA-KR-A7K7-01	TCGA-KR-A7K7-01	TCGA-KR-A7K7	TCGA Liver Cancer (LIHC)	liver hepatocellular carcinoma	Liver	YES	NO		61	3.5	3.4	4.9	TCGA-KR-A7K7-F71440	TCGA-KR-A7K7	TCGA-KR-A7K7-01A	0.2	1.4			0.5	1	0.8	-22587	461		0	951		239		0	8	308836
															TCGA-KR-A7K8-01	TCGA-KR-A7K8-01	TCGA-KR-A7K8	TCGA Liver Cancer (LIHC)	liver hepatocellular carcinoma	Liver			None	57	3.5	3.3	4.9	TCGA-KR-A7K8-F71274	TCGA-KR-A7K8	TCGA-KR-A7K8-01A	0.2	1.9	1		0.7	1.3	1.1	-20914	435		0	906				0	8	154
															TCGA-LG-A6GG-01	TCGA-LG-A6GG-01	TCGA-LG-A6GG	TCGA Liver Cancer (LIHC)	liver hepatocellular carcinoma	Liver			None	79	3.4	3.7	4.8	TCGA-LG-A6GG-F59890	TCGA-LG-A6GG	TCGA-LG-A6GG-01A	0.2	0.8		A	0.4	1.1	0.6	-28871	35		0	387			0
															TCGA-LG-A9QC-01	TCGA-LG-A9QC-01	TCGA-LG-A9QC	TCGA Liver Cancer (LIHC)	liver hepatocellular carcinoma	Liver			Mild	48	3.5	4.7	5	TCGA-LG-A9QC-F69223	TCGA-LG-A9QC	TCGA-LG-A9QC-01A	0.2	2.8	1		0.5	1.3	0.8	-17842	62		0	425
															TCGA-LG-A9QD-01	TCGA-LG-A9QD-01	TCGA-LG-A9QD	TCGA Liver Cancer (LIHC)	liver hepatocellular carcinoma	Liver			Mild	68	3.4	2.9	4.8	TCGA-LG-A9QD-F69200	TCGA-LG-A9QD	TCGA-LG-A9QD-01A	0	0.5	3		0.7	1.5	0.9	-24969	28		0	366
															TCGA-MI-A75C-01	TCGA-MI-A75C-01	TCGA-MI-A75C	TCGA Liver Cancer (LIHC)	liver hepatocellular carcinoma	Liver				64	3.5	4	4.9	TCGA-MI-A75C-F62894	TCGA-MI-A75C		0.2	1.1		A	0.6	1.3	1	-23441			0	291			1	0	9	4
															TCGA-MI-A75E-01	TCGA-MI-A75E-01	TCGA-MI-A75E	TCGA Liver Cancer (LIHC)	liver hepatocellular carcinoma	Liver				61	3.5	3	4.9	TCGA-MI-A75E-F62895	TCGA-MI-A75E	TCGA-MI-A75E-01A	0.2	1.1	1	A	0.6	1.3		-22457	157		0	507			1	0	9	5	1,2 - Portal Fibrosis
															TCGA-MI-A75G-01	TCGA-MI-A75G-01	TCGA-MI-A75G	TCGA Liver Cancer (LIHC)	liver hepatocellular carcinoma	Liver				63	3.5	2.3	4.9	TCGA-MI-A75G-F58603	TCGA-MI-A75G	TCGA-MI-A75G-01A	0.2	1.7	1	B	0.6	1.3	0.5	-23284	427		0	698			1	0	9	6	6 - Established Cirrhosis
															TCGA-MI-A75I-01	TCGA-MI-A75I-01	TCGA-MI-A75I	TCGA Liver Cancer (LIHC)	liver hepatocellular carcinoma	Liver				61				TCGA-MI-A75I-F62897	TCGA-MI-A75I	TCGA-MI-A75I-01A			3	A				-22341	665		0	630		265	1
															TCGA-MR-A520-01	TCGA-MR-A520-01	TCGA-MR-A520	TCGA Liver Cancer (LIHC)	liver hepatocellular carcinoma	Liver				58				TCGA-MR-A520-F48052	TCGA-MR-A520	TCGA-MR-A520-01A								-21398	106		0	229
															TCGA-MR-A8JO-01	TCGA-MR-A8JO-01	TCGA-MR-A8JO	TCGA Liver Cancer (LIHC)	liver hepatocellular carcinoma	Liver				34	3.9	4.1	5.1	TCGA-MR-A8JO-F58923	TCGA-MR-A8JO	TCGA-MR-A8JO-01A	0.2	0.8						-12669	184		0	330						2
															TCGA-NI-A4U2-01	TCGA-NI-A4U2-01	TCGA-NI-A4U2	TCGA Liver Cancer (LIHC)	liver hepatocellular carcinoma	Liver			None	71					TCGA-NI-A4U2	TCGA-NI-A4U2-01A			3				0.8	-26011	2802	1791	0				0			5	1,2 - Portal Fibrosis
															TCGA-NI-A8LF-01	TCGA-NI-A8LF-01	TCGA-NI-A8LF	TCGA Liver Cancer (LIHC)	liver hepatocellular carcinoma	Liver			None	74		1.2		TCGA-NI-A8LF-F69826	TCGA-NI-A8LF	TCGA-NI-A8LF-01A		0.6	1				15	-27162	422		0	799			1
															TCGA-O8-A75V-01	TCGA-O8-A75V-01	TCGA-O8-A75V	TCGA Liver Cancer (LIHC)	liver hepatocellular carcinoma	Liver			Mild	54	2.9	3.8	4.4	TCGA-O8-A75V-F66431	TCGA-O8-A75V	TCGA-O8-A75V-01A	0.3	1.9	1	A	0.5	1.5	1	-19850	142		0	538				0	7	7	6 - Established Cirrhosis
															TCGA-PD-A5DF-01	TCGA-PD-A5DF-01	TCGA-PD-A5DF	TCGA Liver Cancer (LIHC)	liver hepatocellular carcinoma	Liver				58					TCGA-PD-A5DF	TCGA-PD-A5DF-01A								-21414	1906	639	0
															TCGA-QA-A7B7-01	TCGA-QA-A7B7-01	TCGA-QA-A7B7	TCGA Liver Cancer (LIHC)	liver hepatocellular carcinoma	Liver		NO	Mild	48	3.5	4.2	4.8	TCGA-QA-A7B7-F65031	TCGA-QA-A7B7		0.3	1		A	0.7	1.2	1	-17636			0	94		88	1	0	8	1751	0 - No Fibrosis
															TCGA-RC-A6M3-01	TCGA-RC-A6M3-01	TCGA-RC-A6M3	TCGA Liver Cancer (LIHC)	liver hepatocellular carcinoma	Liver				24					TCGA-RC-A6M3									-8899			0	0
															TCGA-RC-A6M4-01	TCGA-RC-A6M4-01	TCGA-RC-A6M4	TCGA Liver Cancer (LIHC)	liver hepatocellular carcinoma	Liver				74	3.5	2.3	4.8		TCGA-RC-A6M4		0.2	0.6	2	A	0.8	1.3	0.9	-27327			0	22			1	0	44	5
															TCGA-RC-A6M5-01	TCGA-RC-A6M5-01	TCGA-RC-A6M5	TCGA Liver Cancer (LIHC)	liver hepatocellular carcinoma	Liver				20	3.5	3.9	4.8		TCGA-RC-A6M5	TCGA-RC-A6M5-01A	0.2	0.5		A	0.8	1.3	0.4	-7634	484		0	15
															TCGA-RC-A6M6-01	TCGA-RC-A6M6-01	TCGA-RC-A6M6	TCGA Liver Cancer (LIHC)	liver hepatocellular carcinoma	Liver				75	3.5	2.8	4.8		TCGA-RC-A6M6	TCGA-RC-A6M6-01A	0.2	2.3		B	0.8	1.3	0.8	-27649	748		0	9				0	44	12986
															TCGA-RC-A7S9-01	TCGA-RC-A7S9-01	TCGA-RC-A7S9	TCGA Liver Cancer (LIHC)	liver hepatocellular carcinoma	Liver			Mild	47	3.1	4.3	5.2		TCGA-RC-A7S9	TCGA-RC-A7S9-01A	0.1	0.8		A	0.3	1.2	0.7	-17403	383		0	640			0	0	20	10	6 - Established Cirrhosis
															TCGA-RC-A7SB-01	TCGA-RC-A7SB-01	TCGA-RC-A7SB	TCGA Liver Cancer (LIHC)	liver hepatocellular carcinoma	Liver			None	53	3.1	4.8	5.2		TCGA-RC-A7SB		0.1	3.7		B	0.3	1.2	1.1	-19698			0	588			0	0	20	3	0 - No Fibrosis
															TCGA-RC-A7SF-01	TCGA-RC-A7SF-01	TCGA-RC-A7SF	TCGA Liver Cancer (LIHC)	liver hepatocellular carcinoma	Liver			None	66	3.1	4.4	5.2		TCGA-RC-A7SF	TCGA-RC-A7SF-01A	0.1	0.8		A	0.3	1.2	1	-24432	285		0	579			0	0	20	87	3,4 - Fibrous Speta
															TCGA-RC-A7SH-01	TCGA-RC-A7SH-01	TCGA-RC-A7SH	TCGA Liver Cancer (LIHC)	liver hepatocellular carcinoma	Liver			None	42	3.1	4.1	5.2		TCGA-RC-A7SH	TCGA-RC-A7SH-01A	0.1	0.5		A	0.3	1.2	0.8	-15560	271		0	468			1	0	20	2466	3,4 - Fibrous Speta
															TCGA-RC-A7SK-01	TCGA-RC-A7SK-01	TCGA-RC-A7SK	TCGA Liver Cancer (LIHC)	liver hepatocellular carcinoma	Liver			None	59	3.1	4.3	5.2		TCGA-RC-A7SK	TCGA-RC-A7SK-01A	0.1	0.6		A	0.3	1.2	1	-21814	232		0	472			0	0	20	25	1,2 - Portal Fibrosis
															TCGA-RG-A7D4-01	TCGA-RG-A7D4-01	TCGA-RG-A7D4	TCGA Liver Cancer (LIHC)	liver hepatocellular carcinoma	Liver				69	3	3	5	TCGA-RG-A7D4-F71159	TCGA-RG-A7D4	TCGA-RG-A7D4-01A	1	1	2	A	1	2	1	-25302	530		0	1098				0	9	5650
															TCGA-T1-A6J8-01	TCGA-T1-A6J8-01	TCGA-T1-A6J8	TCGA Liver Cancer (LIHC)	liver hepatocellular carcinoma	Liver				68				TCGA-T1-A6J8-F68334	TCGA-T1-A6J8	TCGA-T1-A6J8-01A								-24853	77		0	23
															TCGA-UB-A7MA-01	TCGA-UB-A7MA-01	TCGA-UB-A7MA	TCGA Liver Cancer (LIHC)	liver hepatocellular carcinoma	Liver	YES	NO	None	62	3.4	4	5	TCGA-UB-A7MA-F67133	TCGA-UB-A7MA	TCGA-UB-A7MA-01A	0	1.2		A	0.4	0.9	0.7	-22843	109		0	848		478	0	0	8	2008	0 - No Fibrosis
															TCGA-UB-A7MB-01	TCGA-UB-A7MB-01	TCGA-UB-A7MB	TCGA Liver Cancer (LIHC)	liver hepatocellular carcinoma	Liver	YES	NO	None	24	3.5	3.1	4.8	TCGA-UB-A7MB-F67159	TCGA-UB-A7MB	TCGA-UB-A7MB-01A	0.2	0.4		A	0.7	1.2	0.4	-8951	176		0	601		48	0	0	8	1865	0 - No Fibrosis
															TCGA-UB-A7MC-01	TCGA-UB-A7MC-01	TCGA-UB-A7MC	TCGA Liver Cancer (LIHC)	liver hepatocellular carcinoma	Liver	NO	YES	Mild	59	3.5	3.9	4.8	TCGA-UB-A7MC-F67161	TCGA-UB-A7MC	TCGA-UB-A7MC-01A	0.2	1.5		A	0.7	1.2	0.7	-21733	88		0	500		359	0	0	8	126	1,2 - Portal Fibrosis
															TCGA-UB-A7MD-01	TCGA-UB-A7MD-01	TCGA-UB-A7MD	TCGA Liver Cancer (LIHC)	liver hepatocellular carcinoma	Liver				67	3.5	3.5	4.8	TCGA-UB-A7MD-F63729	TCGA-UB-A7MD	TCGA-UB-A7MD-01A	0.2	0.8		A	0.7	1.2	1	-24717	128	52	0				0	0	8	23	6 - Established Cirrhosis
															TCGA-UB-A7ME-01	TCGA-UB-A7ME-01	TCGA-UB-A7ME	TCGA Liver Cancer (LIHC)	liver hepatocellular carcinoma	Liver			Mild	51	3.5	4.2	4.8	TCGA-UB-A7ME-F67165	TCGA-UB-A7ME		0.2	0.6		B	0.7	1.2	1.1	-18846			0	486			0	0	8	1388	1,2 - Portal Fibrosis
															TCGA-UB-A7MF-01	TCGA-UB-A7MF-01	TCGA-UB-A7MF	TCGA Liver Cancer (LIHC)	liver hepatocellular carcinoma	Liver				56	3.5	3.6	4.8		TCGA-UB-A7MF	TCGA-UB-A7MF-01A	0.2	1.1	1	A	0.7	1.2	0.9	-20815	240	214	0					0	8	2505	6 - Established Cirrhosis
															TCGA-UB-AA0U-01	TCGA-UB-AA0U-01	TCGA-UB-AA0U	TCGA Liver Cancer (LIHC)	liver hepatocellular carcinoma	Liver	NO	YES	Mild	60	3.5	3.9	4.8	TCGA-UB-AA0U-F67166	TCGA-UB-AA0U	TCGA-UB-AA0U-01A	0.2	0.7	2	A	0.7	1.2	0.6	-21985	18		0	327		106	0	0	8	26	0 - No Fibrosis
															TCGA-UB-AA0V-01	TCGA-UB-AA0V-01	TCGA-UB-AA0V	TCGA Liver Cancer (LIHC)	liver hepatocellular carcinoma	Liver			Mild	69	3.5	3.8	4.8	TCGA-UB-AA0V-F67169	TCGA-UB-AA0V	TCGA-UB-AA0V-01A	0.2	1	1	A	0.5	1	0.7	-25340	7		0	314			0	0	8	3	0 - No Fibrosis
															TCGA-WJ-A86L-01	TCGA-WJ-A86L-01	TCGA-WJ-A86L	TCGA Liver Cancer (LIHC)	liver hepatocellular carcinoma	Liver			None	68	3.4	4.2	4.8	TCGA-WJ-A86L-F65568	TCGA-WJ-A86L	TCGA-WJ-A86L-01A	0.1	0.5		A	0.5	1.1	0.9	-25018	95		0	345			1		6	16	0 - No Fibrosis
															TCGA-WQ-A9G7-01	TCGA-WQ-A9G7-01	TCGA-WQ-A9G7	TCGA Liver Cancer (LIHC)	liver hepatocellular carcinoma	Liver				71	3.5	3.5	5	TCGA-WQ-A9G7-F66632	TCGA-WQ-A9G7	TCGA-WQ-A9G7-01A	0.3	0.7			0.4	1	0.4		165		0	30
															TCGA-WQ-AB4B-01	TCGA-WQ-AB4B-01	TCGA-WQ-AB4B	TCGA Liver Cancer (LIHC)	liver hepatocellular carcinoma	Liver	NO	NO		62	3.5	3.3	5	TCGA-WQ-AB4B-F66633	TCGA-WQ-AB4B		0.3	1.7		A	0.4	1.2	1.1	-22769			0	395		273		0	15	5
															TCGA-WX-AA44-01	TCGA-WX-AA44-01	TCGA-WX-AA44	TCGA Liver Cancer (LIHC)	liver hepatocellular carcinoma	Liver			None	64	3.5	4.4	5	TCGA-WX-AA44-F68251	TCGA-WX-AA44	TCGA-WX-AA44-01A	0	0.5		A	0.5	1.2	0.6	-23654	924		0	615			1	0	6	48	6 - Established Cirrhosis
															TCGA-WX-AA46-01	TCGA-WX-AA46-01	TCGA-WX-AA46	TCGA Liver Cancer (LIHC)	liver hepatocellular carcinoma	Liver			None	61	3.5	4.6	5	TCGA-WX-AA46-F68250	TCGA-WX-AA46	TCGA-WX-AA46-01A	0	1.3	3	A	0.5	1.2	1.2	-22639	456		0	756			0	0	6	1	0 - No Fibrosis
															TCGA-WX-AA47-01	TCGA-WX-AA47-01	TCGA-WX-AA47	TCGA Liver Cancer (LIHC)	liver hepatocellular carcinoma	Liver			Mild	33	3.5	2.8	5		TCGA-WX-AA47	TCGA-WX-AA47-01A		0.2		A	0.5	1.2	0.6	-12056	626	556	0				2	0	6	1	0 - No Fibrosis
															TCGA-XR-A8TC-01	TCGA-XR-A8TC-01	TCGA-XR-A8TC	TCGA Liver Cancer (LIHC)	liver hepatocellular carcinoma	Liver			Mild	43	3.5	3.9	4.8	TCGA-XR-A8TC-F72317	TCGA-XR-A8TC	TCGA-XR-A8TC-01A	0.2	0.2		A	0.7	1.5	0.7	-15817	908		0	1339			0	6	6	47	6 - Established Cirrhosis
															TCGA-XR-A8TD-01	TCGA-XR-A8TD-01	TCGA-XR-A8TD	TCGA Liver Cancer (LIHC)	liver hepatocellular carcinoma	Liver	NO	NO	None	49	3.5	3.8	4.8	TCGA-XR-A8TD-F72319	TCGA-XR-A8TD		0.2	0.7		A	0.7	1.5	0.5	-17908			0	1030			1	6	6	188	0 - No Fibrosis
															TCGA-XR-A8TE-01	TCGA-XR-A8TE-01	TCGA-XR-A8TE	TCGA Liver Cancer (LIHC)	liver hepatocellular carcinoma	Liver	YES	NO	None	16	3.2	3.9	4.5	TCGA-XR-A8TE-F72321	TCGA-XR-A8TE						0.7	1.5	0.4	-5862			0	925	244	210	0	6	6	809	0 - No Fibrosis
															TCGA-XR-A8TF-01	TCGA-XR-A8TF-01	TCGA-XR-A8TF	TCGA Liver Cancer (LIHC)	liver hepatocellular carcinoma	Liver	NO	NO	None	74	3.5	3.9	4.8	TCGA-XR-A8TF-F72323	TCGA-XR-A8TF	TCGA-XR-A8TF-01A	0.2	0.8		A	0.7	1.5	0.8	-27145	481	693	0		271	231	0	6	6	39	3,4 - Fibrous Speta
															TCGA-XR-A8TG-01	TCGA-XR-A8TG-01	TCGA-XR-A8TG	TCGA Liver Cancer (LIHC)	liver hepatocellular carcinoma	Liver	NO	NO	Mild	58	3.5	4.3	4.8	TCGA-XR-A8TG-F72325	TCGA-XR-A8TG	TCGA-XR-A8TG-01A	0.2	0.5	2		0.7	1.5	0.9	-21544	439		0	898		350	0	6	6	1	6 - Established Cirrhosis
															TCGA-YA-A8S7-01	TCGA-YA-A8S7-01	TCGA-YA-A8S7	TCGA Liver Cancer (LIHC)	liver hepatocellular carcinoma	Liver			Mild	68	3.5	2.1	5		TCGA-YA-A8S7	TCGA-YA-A8S7-01A	0.2	3.8			0.6	1.3	0.7	-25188	383	412	0						8	56
															TCGA-ZP-A9CV-01	TCGA-ZP-A9CV-01	TCGA-ZP-A9CV	TCGA Liver Cancer (LIHC)	liver hepatocellular carcinoma	Liver			Severe	59	3.5	4	5.7	TCGA-ZP-A9CV-F57756	TCGA-ZP-A9CV	TCGA-ZP-A9CV-01A	0.2	0.5		A	0.7	1.3	0.8	-21633	955	1088	0	142			1	0	8	48
															TCGA-ZP-A9CY-01	TCGA-ZP-A9CY-01	TCGA-ZP-A9CY	TCGA Liver Cancer (LIHC)	liver hepatocellular carcinoma	Liver			Mild	66	3.5	3.9	5.2	TCGA-ZP-A9CY-F57752	TCGA-ZP-A9CY		0.2	0.9	1	A				-24223			0	782			1				6 - Established Cirrhosis
															TCGA-ZP-A9CZ-01	TCGA-ZP-A9CZ-01	TCGA-ZP-A9CZ	TCGA Liver Cancer (LIHC)	liver hepatocellular carcinoma	Liver				72	3.5	4.4	5.2	TCGA-ZP-A9CZ-F57754	TCGA-ZP-A9CZ	TCGA-ZP-A9CZ-01A	0.2	0.5	2	A				-26403	797		0	706			0	0	8	8	3,4 - Fibrous Speta
															TCGA-ZP-A9D0-01	TCGA-ZP-A9D0-01	TCGA-ZP-A9D0	TCGA Liver Cancer (LIHC)	liver hepatocellular carcinoma	Liver			Mild	67	3.5	4.1	5.2	TCGA-ZP-A9D0-F69077	TCGA-ZP-A9D0	TCGA-ZP-A9D0-01A	0.2	1.4		A	0.5	1.1	0.9	-24525	723		0	1091			0				0 - No Fibrosis
															TCGA-ZP-A9D1-01	TCGA-ZP-A9D1-01	TCGA-ZP-A9D1	TCGA Liver Cancer (LIHC)	liver hepatocellular carcinoma	Liver				56				TCGA-ZP-A9D1-F57746	TCGA-ZP-A9D1	TCGA-ZP-A9D1-01A			1	A				-20584	699		0	21			0	0	8	8	5 - Nodular Formation and Incomplete Cirrhosis
															TCGA-ZP-A9D2-01	TCGA-ZP-A9D2-01	TCGA-ZP-A9D2	TCGA Liver Cancer (LIHC)	liver hepatocellular carcinoma	Liver	NO	NO	Mild	51				TCGA-ZP-A9D2-F57748	TCGA-ZP-A9D2	TCGA-ZP-A9D2-01A			1	A				-18717	654	765	0	743		315	0				1,2 - Portal Fibrosis
															TCGA-ZP-A9D4-01	TCGA-ZP-A9D4-01	TCGA-ZP-A9D4	TCGA Liver Cancer (LIHC)	liver hepatocellular carcinoma	Liver			Mild	64	3.5	4.3	5.2	TCGA-ZP-A9D4-F57750	TCGA-ZP-A9D4		0.2	0.4		A	0.5	1.1	0.6	-23656			0	395			0	0	8	2	0 - No Fibrosis
															TCGA-ZS-A9CD-01	TCGA-ZS-A9CD-01	TCGA-ZS-A9CD	TCGA Liver Cancer (LIHC)	liver hepatocellular carcinoma	Liver			Mild	73	36	48	50		TCGA-ZS-A9CD	TCGA-ZS-A9CD-01A	0	8		A	62	106	73	-26915	1268	1386	0				1				5 - Nodular Formation and Incomplete Cirrhosis
															TCGA-ZS-A9CE-01	TCGA-ZS-A9CE-01	TCGA-ZS-A9CE	TCGA Liver Cancer (LIHC)	liver hepatocellular carcinoma	Liver	NO	NO	None	79	36	44	50	TCGA-ZS-A9CE-F68444	TCGA-ZS-A9CE		0	5		A	44	80	78	-29051			0	1241	892	892	0				0 - No Fibrosis
															TCGA-ZS-A9CF-01	TCGA-ZS-A9CF-01	TCGA-ZS-A9CF	TCGA Liver Cancer (LIHC)	liver hepatocellular carcinoma	Liver	NO	NO	None	64	36	51	50	TCGA-ZS-A9CF-F68445	TCGA-ZS-A9CF		0	19			62	106	89	-23510			0	2412	700	636	0				0 - No Fibrosis
															TCGA-ZS-A9CF-02	TCGA-ZS-A9CF-02	TCGA-ZS-A9CF	TCGA Liver Cancer (LIHC)	liver hepatocellular carcinoma	Liver	NO	NO	None	64	36	51	50	TCGA-ZS-A9CF-F68445	TCGA-ZS-A9CF	TCGA-ZS-A9CF-02A	0	19			62	106	89	-23510	2217		0	2412	700	636	0				0 - No Fibrosis
															TCGA-ZS-A9CG-01	TCGA-ZS-A9CG-01	TCGA-ZS-A9CG	TCGA Liver Cancer (LIHC)	liver hepatocellular carcinoma	Liver			Mild	55	35	40	50	TCGA-ZS-A9CG-F68446	TCGA-ZS-A9CG	TCGA-ZS-A9CG-01A	0	5		A	62	106	72	-20100	201		0	341			0				0 - No Fibrosis
[truncated: 58 more columns]

## Sheet: Suppl. Table 1b
Figure 2b input: number of MetaDEGs from MetaVolcano output
Names	Classification	Type	UPDOWN	value
HEV	Invitro	all	UP	105
HEV	Invitro	all	DOWN	5
HDV	Invitro	all	UP	136
HDV	Liver	all	UP	1478
HDV	Invitro	all	DOWN	1054
HDV	Liver	all	DOWN	1327
HCV	Invitro	all	UP	708
HCV	Liver	all	UP	201
HCV	PBMC	all	UP	123
HCV	Invitro	all	DOWN	528
HCV	Liver	all	DOWN	43
HCV	PBMC	all	DOWN	87
HBV	Invitro	all	UP	262
HBV	Liver	all	UP	645
HBV	PBMC	all	UP	129
HBV	Invitro	all	DOWN	228
HBV	Liver	all	DOWN	223
HBV	PBMC	all	DOWN	42
HAV	Invitro	all	UP	175
HAV	Invitro	all	DOWN	76

## Sheet: Suppl. Table 1 c-e
Input table for in vitro enrichment analysis, containing meta-DEGs											Output from enrichR											Input with classification counts
Genes	metap	metafc	idx	Hepatitis	Tissue	Group	diffexpressed	delabel	log_metap		Enrichment analysis in vitro input for compare cluster and network											Group	Direction	System	Count
HP	0.00240998	-1.47001	-3.84847	HAV	In vitro	HAV Invitro	Down	HP	2.61799		Cluster	ID	Description	GeneRatio	BgRatio	pvalue	p.adjust	qvalue	geneID	Count		HEV	Down	Immune	15
IL33	0.00393647	0.877481	2.11025	HAV	In vitro	HAV Invitro	Up		2.40489		HBV	GO:0016614	oxidoreductase activity, acting on CH-OH group of donors	20/453	138/18432	1.78993e-10	1.32276e-07	1.08526e-07	HSD3B1	20		HDV	Down	Immune	26
WDR62	0.000330033	-0.107064	-0.372739	HAV	In vitro	HAV Invitro	Down		3.48144		HBV	GO:0016614	oxidoreductase activity, acting on CH-OH group of donors	20/453	138/18432	1.78993e-10	1.32276e-07	1.08526e-07	AKR1C2	20		HCV	Down	Immune	3
GCH1	0.00153422	0.0962987	0.270995	HAV	In vitro	HAV Invitro	Up		2.81411		HBV	GO:0016614	oxidoreductase activity, acting on CH-OH group of donors	20/453	138/18432	1.78993e-10	1.32276e-07	1.08526e-07	DHRS2	20		HCV	Down	Nervous	13
NRG1	0.0351568	0.0964021	0.140168	HAV	In vitro	HAV Invitro	Up		1.45399		HBV	GO:0016614	oxidoreductase activity, acting on CH-OH group of donors	20/453	138/18432	1.78993e-10	1.32276e-07	1.08526e-07	ME3	20		HBV	Down	Others	91
DBH	0.000206354	0.0232396	0.0856469	HAV	In vitro	HAV Invitro	Up		3.68539		HBV	GO:0016614	oxidoreductase activity, acting on CH-OH group of donors	20/453	138/18432	1.78993e-10	1.32276e-07	1.08526e-07	AKR1B1	20		HAV	Down	Others	16
FER1L4	0.194295	0.0979788	0.0697157	HAV	In vitro	HAV Invitro	Not significant		0.711539		HBV	GO:0016614	oxidoreductase activity, acting on CH-OH group of donors	20/453	138/18432	1.78993e-10	1.32276e-07	1.08526e-07	IDH3B	20		HEV	Up	Immune	2
HP	5.45599e-22	-1.57629	-33.5168	HBV	In vitro	HBV Invitro	Down	HP	21.2631		HBV	GO:0016614	oxidoreductase activity, acting on CH-OH group of donors	20/453	138/18432	1.78993e-10	1.32276e-07	1.08526e-07	ADH6	20		HDV	Up	Immune	1
C9	3.57893e-07	-1.445	-9.31483	HBV	In vitro	HBV Invitro	Down	C9	6.44625		HBV	GO:0016614	oxidoreductase activity, acting on CH-OH group of donors	20/453	138/18432	1.78993e-10	1.32276e-07	1.08526e-07	AKR1D1	20		HDV	Up	Others	16
NRG1	1.62444e-07	0.203501	1.38163	HBV	In vitro	HBV Invitro	Up		6.7893		HBV	GO:0016614	oxidoreductase activity, acting on CH-OH group of donors	20/453	138/18432	1.78993e-10	1.32276e-07	1.08526e-07	ADH1A	20		HCV	Up	Immune	9
TRIM71	0.000344386	0.382502	1.32459	HBV	In vitro	HBV Invitro	Up		3.46295		HBV	GO:0016614	oxidoreductase activity, acting on CH-OH group of donors	20/453	138/18432	1.78993e-10	1.32276e-07	1.08526e-07	HSD17B4	20		HCV	Up	Nervous	4
WDR62	0.0121045	0.571699	1.09598	HBV	In vitro	HBV Invitro	Up		1.91705		HBV	GO:0016614	oxidoreductase activity, acting on CH-OH group of donors	20/453	138/18432	1.78993e-10	1.32276e-07	1.08526e-07	ADH1B	20		HCV	Up	Others	25
FER1L4	0.103565	0.216677	0.213381	HBV	In vitro	HBV Invitro	Not significant		0.984785		HBV	GO:0016614	oxidoreductase activity, acting on CH-OH group of donors	20/453	138/18432	1.78993e-10	1.32276e-07	1.08526e-07	BDH1	20		HBV	Up	Immune	2
DBH	0.183934	-0.243617	-0.179141	HBV	In vitro	HBV Invitro	Not significant		0.735339		HBV	GO:0016614	oxidoreductase activity, acting on CH-OH group of donors	20/453	138/18432	1.78993e-10	1.32276e-07	1.08526e-07	CYP4F2	20		HBV	Up	Others	6
OLFM1	0.397133	0.0981728	0.0393736	HBV	In vitro	HBV Invitro	Not significant		0.401064		HBV	GO:0016614	oxidoreductase activity, acting on CH-OH group of donors	20/453	138/18432	1.78993e-10	1.32276e-07	1.08526e-07	ADH4	20		HAV	Up	Others	39
GCH1	0.817653	0.0320873	0.00280542	HBV	In vitro	HBV Invitro	Not significant		0.0874308		HBV	GO:0016614	oxidoreductase activity, acting on CH-OH group of donors	20/453	138/18432	1.78993e-10	1.32276e-07	1.08526e-07	CYP4F3	20
VSIG4	0.993785	0.0693036	0.000187647	HBV	In vitro	HBV Invitro	Not significant		0.00270761		HBV	GO:0016614	oxidoreductase activity, acting on CH-OH group of donors	20/453	138/18432	1.78993e-10	1.32276e-07	1.08526e-07	ADHFE1	20
IL33	0.973124	0.00965757	0.000114268	HBV	In vitro	HBV Invitro	Not significant		0.011832		HBV	GO:0016614	oxidoreductase activity, acting on CH-OH group of donors	20/453	138/18432	1.78993e-10	1.32276e-07	1.08526e-07	ADH1C	20
NRG1	6.90001e-17	-0.849462	-13.7283	HCV	In vitro	HCV Invitro	Down		16.1612		HBV	GO:0016614	oxidoreductase activity, acting on CH-OH group of donors	20/453	138/18432	1.78993e-10	1.32276e-07	1.08526e-07	HSD17B8	20
FER1L4	1.46233e-06	0.983491	5.73863	HCV	In vitro	HCV Invitro	Up		5.83495		HBV	GO:0016614	oxidoreductase activity, acting on CH-OH group of donors	20/453	138/18432	1.78993e-10	1.32276e-07	1.08526e-07	LDHD	20
GCH1	2.4799e-11	0.387116	4.10558	HCV	In vitro	HCV Invitro	Up		10.6056		HBV	GO:0016614	oxidoreductase activity, acting on CH-OH group of donors	20/453	138/18432	1.78993e-10	1.32276e-07	1.08526e-07	HSD17B6	20
DBH	9.3806e-07	-0.586763	-3.53687	HCV	In vitro	HCV Invitro	Down		6.02777		HBV	GO:0005539	glycosaminoglycan binding	25/453	237/18432	1.00166e-09	3.70112e-07	3.0366e-07	CCN1	25
OLFM1	0.00029128	0.43291	1.53063	HCV	In vitro	HCV Invitro	Up		3.53569		HBV	GO:0005539	glycosaminoglycan binding	25/453	237/18432	1.00166e-09	3.70112e-07	3.0366e-07	LAMC2	25
IL33	0.0474098	0.993925	1.31609	HCV	In vitro	HCV Invitro	Up		1.32413		HBV	GO:0005539	glycosaminoglycan binding	25/453	237/18432	1.00166e-09	3.70112e-07	3.0366e-07	THBS1	25
HP	9.31992e-05	0.255739	1.03078	HCV	In vitro	HCV Invitro	Up		4.03059		HBV	GO:0005539	glycosaminoglycan binding	25/453	237/18432	1.00166e-09	3.70112e-07	3.0366e-07	HBEGF	25
VSIG4	4.87741e-05	-0.139009	-0.599381	HCV	In vitro	HCV Invitro	Down		4.31181		HBV	GO:0005539	glycosaminoglycan binding	25/453	237/18432	1.00166e-09	3.70112e-07	3.0366e-07	CD44	25
WDR62	0.299915	0.147417	0.0770996	HCV	In vitro	HCV Invitro	Not significant		0.523002		HBV	GO:0005539	glycosaminoglycan binding	25/453	237/18432	1.00166e-09	3.70112e-07	3.0366e-07	FGFBP1	25
FER1L4	0.166306	0.663892	1.38417	HDV	In vitro	HDV Invitro	Not significant		0.779092		HBV	GO:0005539	glycosaminoglycan binding	25/453	237/18432	1.00166e-09	3.70112e-07	3.0366e-07	NOD2	25
C9	0.896021	0.12629	0.13069	HDV	In vitro	HDV Invitro	Not significant		0.0476819		HBV	GO:0005539	glycosaminoglycan binding	25/453	237/18432	1.00166e-09	3.70112e-07	3.0366e-07	APOA5	25
OLFM1	0.359601	-0.734429	-0.916126	HDV	In vitro	HDV Invitro	Not significant		0.444179		HBV	GO:0005539	glycosaminoglycan binding	25/453	237/18432	1.00166e-09	3.70112e-07	3.0366e-07	KNG1	25
GCH1	0.23075	0.365003	1.19843	HDV	In vitro	HDV Invitro	Not significant		0.636859		HBV	GO:0005539	glycosaminoglycan binding	25/453	237/18432	1.00166e-09	3.70112e-07	3.0366e-07	SERPINA5	25
VSIG4	0.0357581	-2	-2.09967	HDV	In vitro	HDV Invitro	Down	VSIG4	1.44663		HBV	GO:0005539	glycosaminoglycan binding	25/453	237/18432	1.00166e-09	3.70112e-07	3.0366e-07	LPA	25
NRG1	0.0274364	-0.959834	-2.20525	HDV	In vitro	HDV Invitro	Down		1.56167		HBV	GO:0005539	glycosaminoglycan binding	25/453	237/18432	1.00166e-09	3.70112e-07	3.0366e-07	ITIH1	25
HP	0.826183	-0.205186	-0.2196	HDV	In vitro	HDV Invitro	Not significant		0.0829238		HBV	GO:0005539	glycosaminoglycan binding	25/453	237/18432	1.00166e-09	3.70112e-07	3.0366e-07	PGLYRP2	25
C9	1.10447e-05	0.2482	1.23029	HEV	In vitro	HEV Invitro	Up		4.95685		HBV	GO:0005539	glycosaminoglycan binding	25/453	237/18432	1.00166e-09	3.70112e-07	3.0366e-07	SERPIND1	25
GCH1	0.00571175	0.415573	0.932225	HEV	In vitro	HEV Invitro	Up		2.24323		HBV	GO:0005539	glycosaminoglycan binding	25/453	237/18432	1.00166e-09	3.70112e-07	3.0366e-07	ZG16	25
NRG1	0.00431352	0.251488	0.594812	HEV	In vitro	HEV Invitro	Up		2.36517		HBV	GO:0005539	glycosaminoglycan binding	25/453	237/18432	1.00166e-09	3.70112e-07	3.0366e-07	ANGPTL3	25
VSIG4	0.0302393	0.254899	0.387301	HEV	In vitro	HEV Invitro	Up		1.51943		HBV	GO:0005539	glycosaminoglycan binding	25/453	237/18432	1.00166e-09	3.70112e-07	3.0366e-07	GREM2	25
HP	0.000202386	0.0948944	0.350523	HEV	In vitro	HEV Invitro	Up		3.69382		HBV	GO:0005539	glycosaminoglycan binding	25/453	237/18432	1.00166e-09	3.70112e-07	3.0366e-07	HRG	25
FER1L4	0.245425	0.277784	0.169471	HEV	In vitro	HEV Invitro	Not significant		0.610082		HBV	GO:0005539	glycosaminoglycan binding	25/453	237/18432	1.00166e-09	3.70112e-07	3.0366e-07	SERPINC1	25
OLFM1	0.418062	0.323701	0.122605	HEV	In vitro	HEV Invitro	Not significant		0.378759		HBV	GO:0005539	glycosaminoglycan binding	25/453	237/18432	1.00166e-09	3.70112e-07	3.0366e-07	SMOC1	25
IL33	0.58604	0.243338	0.0564721	HEV	In vitro	HEV Invitro	Not significant		0.232073		HBV	GO:0005539	glycosaminoglycan binding	25/453	237/18432	1.00166e-09	3.70112e-07	3.0366e-07	ANG	25
WDR62	0.780241	0.106673	0.0114962	HEV	In vitro	HEV Invitro	Not significant		0.107771		HBV	GO:0005539	glycosaminoglycan binding	25/453	237/18432	1.00166e-09	3.70112e-07	3.0366e-07	LIPG	25
C9	1.23045e-74	1.38524	102.383	HBV	Liver	HBV Liver	Up	C9	73.9099		HBV	GO:0005539	glycosaminoglycan binding	25/453	237/18432	1.00166e-09	3.70112e-07	3.0366e-07	TENM1	25
GCH1	1.55732e-114	0.424041	48.2591	HBV	Liver	HBV Liver	Up		113.808		HBV	GO:0005539	glycosaminoglycan binding	25/453	237/18432	1.00166e-09	3.70112e-07	3.0366e-07	APLP2	25
TRIM71	7.81889e-61	0.75694	45.4973	HBV	Liver	HBV Liver	Up		60.1069		HBV	GO:0005539	glycosaminoglycan binding	25/453	237/18432	1.00166e-09	3.70112e-07	3.0366e-07	HAPLN4	25
NRG1	1.16934e-39	0.338101	13.163	HBV	Liver	HBV Liver	Up		38.9321		HBV	GO:0016616	oxidoreductase activity, acting on the CH-OH group of donors, NAD or NADP as acceptor	18/453	126/18432	1.86444e-09	4.59273e-07	3.76813e-07	HSD3B1	18
DBH	6.50144e-45	0.249987	11.0462	HBV	Liver	HBV Liver	Up		44.187		HBV	GO:0016616	oxidoreductase activity, acting on the CH-OH group of donors, NAD or NADP as acceptor	18/453	126/18432	1.86444e-09	4.59273e-07	3.76813e-07	AKR1C2	18
IL33	5.95713e-41	0.267577	10.7633	HBV	Liver	HBV Liver	Up		40.225		HBV	GO:0016616	oxidoreductase activity, acting on the CH-OH group of donors, NAD or NADP as acceptor	18/453	126/18432	1.86444e-09	4.59273e-07	3.76813e-07	DHRS2	18
VSIG4	3.83949e-46	0.229204	10.4095	HBV	Liver	HBV Liver	Up		45.4157		HBV	GO:0016616	oxidoreductase activity, acting on the CH-OH group of donors, NAD or NADP as acceptor	18/453	126/18432	1.86444e-09	4.59273e-07	3.76813e-07	ME3	18
WDR62	2.80432e-25	0.360104	8.84134	HBV	Liver	HBV Liver	Up		24.5522		HBV	GO:0016616	oxidoreductase activity, acting on the CH-OH group of donors, NAD or NADP as acceptor	18/453	126/18432	1.86444e-09	4.59273e-07	3.76813e-07	AKR1B1	18
FER1L4	8.62434e-15	0.54125	7.61228	HBV	Liver	HBV Liver	Up		14.0643		HBV	GO:0016616	oxidoreductase activity, acting on the CH-OH group of donors, NAD or NADP as acceptor	18/453	126/18432	1.86444e-09	4.59273e-07	3.76813e-07	IDH3B	18
OLFM1	4.86422e-11	0.143701	1.48199	HBV	Liver	HBV Liver	Up		10.313		HBV	GO:0016616	oxidoreductase activity, acting on the CH-OH group of donors, NAD or NADP as acceptor	18/453	126/18432	1.86444e-09	4.59273e-07	3.76813e-07	ADH6	18
HP	1.24202e-33	-0.0342197	-1.12603	HBV	Liver	HBV Liver	Down		32.9059		HBV	GO:0016616	oxidoreductase activity, acting on the CH-OH group of donors, NAD or NADP as acceptor	18/453	126/18432	1.86444e-09	4.59273e-07	3.76813e-07	AKR1D1	18
VSIG4	0.00139602	1.68744	4.81782	HBV	PBMC	HBV PBMC	Up	VSIG4	2.85511		HBV	GO:0016616	oxidoreductase activity, acting on the CH-OH group of donors, NAD or NADP as acceptor	18/453	126/18432	1.86444e-09	4.59273e-07	3.76813e-07	ADH1A	18
FER1L4	0.00486529	1.11874	2.58752	HBV	PBMC	HBV PBMC	Up	FER1L4	2.31289		HBV	GO:0016616	oxidoreductase activity, acting on the CH-OH group of donors, NAD or NADP as acceptor	18/453	126/18432	1.86444e-09	4.59273e-07	3.76813e-07	HSD17B4	18
OLFM1	0.024735	-1.00034	-1.60723	HBV	PBMC	HBV PBMC	Down	OLFM1	1.60669		HBV	GO:0016616	oxidoreductase activity, acting on the CH-OH group of donors, NAD or NADP as acceptor	18/453	126/18432	1.86444e-09	4.59273e-07	3.76813e-07	ADH1B	18
HP	0.143455	0.671531	0.56629	HBV	PBMC	HBV PBMC	Not significant		0.843283		HBV	GO:0016616	oxidoreductase activity, acting on the CH-OH group of donors, NAD or NADP as acceptor	18/453	126/18432	1.86444e-09	4.59273e-07	3.76813e-07	BDH1	18
TRIM71	0.0918654	0.508835	0.527584	HBV	PBMC	HBV PBMC	Not significant		1.03685		HBV	GO:0016616	oxidoreductase activity, acting on the CH-OH group of donors, NAD or NADP as acceptor	18/453	126/18432	1.86444e-09	4.59273e-07	3.76813e-07	ADH4	18
NRG1	0.246809	0.173884	0.105658	HBV	PBMC	HBV PBMC	Not significant		0.607639		HBV	GO:0016616	oxidoreductase activity, acting on the CH-OH group of donors, NAD or NADP as acceptor	18/453	126/18432	1.86444e-09	4.59273e-07	3.76813e-07	ADHFE1	18
WDR62	0.327856	0.212866	0.103095	HBV	PBMC	HBV PBMC	Not significant		0.484317		HBV	GO:0016616	oxidoreductase activity, acting on the CH-OH group of donors, NAD or NADP as acceptor	18/453	126/18432	1.86444e-09	4.59273e-07	3.76813e-07	ADH1C	18
IL33	0.620134	0.403483	0.0837284	HBV	PBMC	HBV PBMC	Not significant		0.207514		HBV	GO:0016616	oxidoreductase activity, acting on the CH-OH group of donors, NAD or NADP as acceptor	18/453	126/18432	1.86444e-09	4.59273e-07	3.76813e-07	HSD17B8	18
GCH1	0.69226	-0.117919	-0.0188354	HBV	PBMC	HBV PBMC	Not significant		0.159731		HBV	GO:0016616	oxidoreductase activity, acting on the CH-OH group of donors, NAD or NADP as acceptor	18/453	126/18432	1.86444e-09	4.59273e-07	3.76813e-07	LDHD	18
C9	0.43507	-0.0227245	-0.00821356	HBV	PBMC	HBV PBMC	Not significant		0.36144		HBV	GO:0016616	oxidoreductase activity, acting on the CH-OH group of donors, NAD or NADP as acceptor	18/453	126/18432	1.86444e-09	4.59273e-07	3.76813e-07	HSD17B6	18
DBH	0.996174	0.0123592	2.05752e-05	HBV	PBMC	HBV PBMC	Not significant		0.00166476		HBV	GO:0004866	endopeptidase inhibitor activity	21/453	180/18432	3.65409e-09	6.75092e-07	5.53882e-07	CRIM1	21
C9	2.98881e-36	2	110.338	HCV	Liver	HCV Liver	Up	C9	35.5245		HBV	GO:0004866	endopeptidase inhibitor activity	21/453	180/18432	3.65409e-09	6.75092e-07	5.53882e-07	SERPINB8	21
NRG1	1.36503e-44	1.49773	65.6975	HCV	Liver	HCV Liver	Up	NRG1	43.8649		HBV	GO:0004866	endopeptidase inhibitor activity	21/453	180/18432	3.65409e-09	6.75092e-07	5.53882e-07	SERPINB2	21
GCH1	9.81202e-39	0.540349	20.5377	HCV	Liver	HCV Liver	Up		38.0082		HBV	GO:0004866	endopeptidase inhibitor activity	21/453	180/18432	3.65409e-09	6.75092e-07	5.53882e-07	SPP2	21
OLFM1	1.28458e-27	0.484237	13.0217	HCV	Liver	HCV Liver	Up		26.8912		HBV	GO:0004866	endopeptidase inhibitor activity	21/453	180/18432	3.65409e-09	6.75092e-07	5.53882e-07	KNG1	21
DBH	7.97309e-32	-0.267276	-8.31184	HCV	Liver	HCV Liver	Down		31.0984		HBV	GO:0004866	endopeptidase inhibitor activity	21/453	180/18432	3.65409e-09	6.75092e-07	5.53882e-07	SERPINA5	21
VSIG4	1.23558e-11	0.417241	4.55132	HCV	Liver	HCV Liver	Up		10.9081		HBV	GO:0004866	endopeptidase inhibitor activity	21/453	180/18432	3.65409e-09	6.75092e-07	5.53882e-07	FETUB	21
TRIM71	2.22633e-09	-0.433111	-3.74745	HCV	Liver	HCV Liver	Down		8.65241		HBV	GO:0004866	endopeptidase inhibitor activity	21/453	180/18432	3.65409e-09	6.75092e-07	5.53882e-07	LPA	21
IL33	2.85336e-07	0.149938	0.981293	HCV	Liver	HCV Liver	Up		6.54464		HBV	GO:0004866	endopeptidase inhibitor activity	21/453	180/18432	3.65409e-09	6.75092e-07	5.53882e-07	SERPINA4	21
FER1L4	0.000372453	0.10106	0.346529	HCV	Liver	HCV Liver	Up		3.42893		HBV	GO:0004866	endopeptidase inhibitor activity	21/453	180/18432	3.65409e-09	6.75092e-07	5.53882e-07	SERPINF2	21
WDR62	0.0147965	0.0768624	0.140646	HCV	Liver	HCV Liver	Up		1.82984		HBV	GO:0004866	endopeptidase inhibitor activity	21/453	180/18432	3.65409e-09	6.75092e-07	5.53882e-07	ITIH1	21
HP	0.000577887	-0.0348613	-0.112886	HCV	Liver	HCV Liver	Down		3.23816		HBV	GO:0004866	endopeptidase inhibitor activity	21/453	180/18432	3.65409e-09	6.75092e-07	5.53882e-07	AHSG	21
NRG1	0.0895993	-1.17955	-1.23581	HCV	PBMC	HCV PBMC	Not significant		1.0477		HBV	GO:0004866	endopeptidase inhibitor activity	21/453	180/18432	3.65409e-09	6.75092e-07	5.53882e-07	SERPIND1	21
C9	0.0866338	-0.402403	-0.427478	HCV	PBMC	HCV PBMC	Not significant		1.06231		HBV	GO:0004866	endopeptidase inhibitor activity	21/453	180/18432	3.65409e-09	6.75092e-07	5.53882e-07	HRG	21
IL33	0.0858159	-0.384315	-0.409846	HCV	PBMC	HCV PBMC	Not significant		1.06643		HBV	GO:0004866	endopeptidase inhibitor activity	21/453	180/18432	3.65409e-09	6.75092e-07	5.53882e-07	SERPINA6	21
HP	0.276309	-0.668238	-0.373281	HCV	PBMC	HCV PBMC	Not significant		0.558605		HBV	GO:0004866	endopeptidase inhibitor activity	21/453	180/18432	3.65409e-09	6.75092e-07	5.53882e-07	SERPINC1	21
WDR62	0.169872	0.434515	0.334524	HCV	PBMC	HCV PBMC	Not significant		0.769878		HBV	GO:0004866	endopeptidase inhibitor activity	21/453	180/18432	3.65409e-09	6.75092e-07	5.53882e-07	C3P1	21
VSIG4	0.306039	0.44881	0.230789	HCV	PBMC	HCV PBMC	Not significant		0.514223		HBV	GO:0004866	endopeptidase inhibitor activity	21/453	180/18432	3.65409e-09	6.75092e-07	5.53882e-07	ITIH3	21
GCH1	0.493118	0.297428	0.0913251	HCV	PBMC	HCV PBMC	Not significant		0.30705		HBV	GO:0004866	endopeptidase inhibitor activity	21/453	180/18432	3.65409e-09	6.75092e-07	5.53882e-07	PZP	21
DBH	0.474251	-0.246272	-0.0797902	HCV	PBMC	HCV PBMC	Not significant		0.323992		HBV	GO:0004866	endopeptidase inhibitor activity	21/453	180/18432	3.65409e-09	6.75092e-07	5.53882e-07	APLP2	21
OLFM1	0.515279	-0.200267	-0.0576684	HCV	PBMC	HCV PBMC	Not significant		0.287958		HBV	GO:0004866	endopeptidase inhibitor activity	21/453	180/18432	3.65409e-09	6.75092e-07	5.53882e-07	SERPINA12	21
FER1L4	0.615529	-0.170582	-0.0359504	HCV	PBMC	HCV PBMC	Not significant		0.210752		HBV	GO:0030414	peptidase inhibitor activity	21/453	187/18432	7.28494e-09	1.07671e-06	8.83394e-07	CRIM1	21
TRIM71	1.41238e-20	2	81.7285	HDV	Liver	HDV Liver	Up	TRIM71	19.85		HBV	GO:0030414	peptidase inhibitor activity	21/453	187/18432	7.28494e-09	1.07671e-06	8.83394e-07	SERPINB8	21
WDR62	5.73209e-22	1.52101	32.3089	HDV	Liver	HDV Liver	Up	WDR62	21.2417		HBV	GO:0030414	peptidase inhibitor activity	21/453	187/18432	7.28494e-09	1.07671e-06	8.83394e-07	SERPINB2	21
GCH1	3.02008e-16	-1.65267	-25.6494	HDV	Liver	HDV Liver	Down	GCH1	15.52		HBV	GO:0030414	peptidase inhibitor activity	21/453	187/18432	7.28494e-09	1.07671e-06	8.83394e-07	SPP2	21
DBH	1.17779e-09	-1.97946	-17.6745	HDV	Liver	HDV Liver	Down	DBH	8.92893		HBV	GO:0030414	peptidase inhibitor activity	21/453	187/18432	7.28494e-09	1.07671e-06	8.83394e-07	KNG1	21
IL33	1.0572e-10	-1.64139	-16.3742	HDV	Liver	HDV Liver	Down	IL33	9.97584		HBV	GO:0030414	peptidase inhibitor activity	21/453	187/18432	7.28494e-09	1.07671e-06	8.83394e-07	SERPINA5	21
VSIG4	1.47034e-07	-1.66823	-11.3983	HDV	Liver	HDV Liver	Down	VSIG4	6.83258		HBV	GO:0030414	peptidase inhibitor activity	21/453	187/18432	7.28494e-09	1.07671e-06	8.83394e-07	FETUB	21
HP	2.05818e-06	-1.85016	-10.521	HDV	Liver	HDV Liver	Down	HP	5.68652		HBV	GO:0030414	peptidase inhibitor activity	21/453	187/18432	7.28494e-09	1.07671e-06	8.83394e-07	LPA	21
C9	0.000150764	-1.55036	-5.92502	HDV	Liver	HDV Liver	Down	C9	3.8217		HBV	GO:0030414	peptidase inhibitor activity	21/453	187/18432	7.28494e-09	1.07671e-06	8.83394e-07	SERPINA4	21
FER1L4	1.29084e-05	1.18728	5.80474	HDV	Liver	HDV Liver	Up	FER1L4	4.88913		HBV	GO:0030414	peptidase inhibitor activity	21/453	187/18432	7.28494e-09	1.07671e-06	8.83394e-07	SERPINF2	21
NRG1	0.00302349	-1.75061	-4.41064	HDV	Liver	HDV Liver	Down	NRG1	2.51949		HBV	GO:0030414	peptidase inhibitor activity	21/453	187/18432	7.28494e-09	1.07671e-06	8.83394e-07	ITIH1	21
OLFM1	0.802219	-0.737407	-0.070575	HDV	Liver	HDV Liver	Not significant		0.095707		HBV	GO:0030414	peptidase inhibitor activity	21/453	187/18432	7.28494e-09	1.07671e-06	8.83394e-07	AHSG	21
TRIM71	1.78692e-05	2	6.58986	G2	Liver	HCC G2	Up	TRIM71	4.7479		HBV	GO:0030414	peptidase inhibitor activity	21/453	187/18432	7.28494e-09	1.07671e-06	8.83394e-07	SERPIND1	21
OLFM1	0.0600489	0.78595	84.3644	G2	Liver	HCC G2	Not significant		1.2215		HBV	GO:0030414	peptidase inhibitor activity	21/453	187/18432	7.28494e-09	1.07671e-06	8.83394e-07	HRG	21
FER1L4	0.106944	0.91933	50.9286	G2	Liver	HCC G2	Not significant		0.970842		HBV	GO:0030414	peptidase inhibitor activity	21/453	187/18432	7.28494e-09	1.07671e-06	8.83394e-07	SERPINA6	21
DBH	0.662564	0.358488	249.142	G2	Liver	HCC G2	Not significant		0.178772		HBV	GO:0030414	peptidase inhibitor activity	21/453	187/18432	7.28494e-09	1.07671e-06	8.83394e-07	SERPINC1	21
IL33	0.795053	-0.180401	314.327	G2	Liver	HCC G2	Not significant		0.0996038		HBV	GO:0030414	peptidase inhibitor activity	21/453	187/18432	7.28494e-09	1.07671e-06	8.83394e-07	C3P1	21
WDR62	0.851511	0.139602	132.068	G2	Liver	HCC G2	Not significant		0.0698097		HBV	GO:0030414	peptidase inhibitor activity	21/453	187/18432	7.28494e-09	1.07671e-06	8.83394e-07	ITIH3	21
C9	0.91422	-0.176487	13252.8	G2	Liver	HCC G2	Not significant		0.0389494		HBV	GO:0030414	peptidase inhibitor activity	21/453	187/18432	7.28494e-09	1.07671e-06	8.83394e-07	PZP	21
VSIG4	0.950755	-0.0617734	298.349	G2	Liver	HCC G2	Not significant		0.0219315		HBV	GO:0030414	peptidase inhibitor activity	21/453	187/18432	7.28494e-09	1.07671e-06	8.83394e-07	APLP2	21
NRG1	0.951067	0.103189	129.646	G2	Liver	HCC G2	Not significant		0.0217889		HBV	GO:0030414	peptidase inhibitor activity	21/453	187/18432	7.28494e-09	1.07671e-06	8.83394e-07	SERPINA12	21
GCH1	0.965885	-0.0347424	1414.81	G2	Liver	HCC G2	Not significant		0.0150745		HBV	GO:0061135	endopeptidase regulator activity	21/453	194/18432	1.40525e-08	1.70864e-06	1.40186e-06	CRIM1	21
HP	0.986396	0.0213995	688932	G2	Liver	HCC G2	Not significant		0.00594854		HBV	GO:0061135	endopeptidase regulator activity	21/453	194/18432	1.40525e-08	1.70864e-06	1.40186e-06	SERPINB8	21
TRIM71	3.10958e-06	2	12.6537	G3	Liver	HCC G3	Up	TRIM71	5.5073		HBV	GO:0061135	endopeptidase regulator activity	21/453	194/18432	1.40525e-08	1.70864e-06	1.40186e-06	SERPINB2	21
FER1L4	3.74112e-05	1.66826	74.2485	G3	Liver	HCC G3	Up	FER1L4	4.427		HBV	GO:0061135	endopeptidase regulator activity	21/453	194/18432	1.40525e-08	1.70864e-06	1.40186e-06	SPP2	21
WDR62	0.00163337	0.851901	177.55	G3	Liver	HCC G3	Up		2.78692		HBV	GO:0061135	endopeptidase regulator activity	21/453	194/18432	1.40525e-08	1.70864e-06	1.40186e-06	KNG1	21
OLFM1	0.143984	0.575432	88.7691	G3	Liver	HCC G3	Not significant		0.841685		HBV	GO:0061135	endopeptidase regulator activity	21/453	194/18432	1.40525e-08	1.70864e-06	1.40186e-06	SERPINA5	21
HP	0.188761	-0.538941	527775	G3	Liver	HCC G3	Not significant		0.724089		HBV	GO:0061135	endopeptidase regulator activity	21/453	194/18432	1.40525e-08	1.70864e-06	1.40186e-06	FETUB	21
GCH1	0.402573	-0.245216	1299.94	G3	Liver	HCC G3	Not significant		0.395155		HBV	GO:0061135	endopeptidase regulator activity	21/453	194/18432	1.40525e-08	1.70864e-06	1.40186e-06	LPA	21
VSIG4	0.66066	0.178197	327.003	G3	Liver	HCC G3	Not significant		0.180022		HBV	GO:0061135	endopeptidase regulator activity	21/453	194/18432	1.40525e-08	1.70864e-06	1.40186e-06	SERPINA4	21
IL33	0.768547	0.127593	361.056	G3	Liver	HCC G3	Not significant		0.11433		HBV	GO:0061135	endopeptidase regulator activity	21/453	194/18432	1.40525e-08	1.70864e-06	1.40186e-06	SERPINF2	21
C9	0.777141	-0.211449	12654.1	G3	Liver	HCC G3	Not significant		0.1095		HBV	GO:0061135	endopeptidase regulator activity	21/453	194/18432	1.40525e-08	1.70864e-06	1.40186e-06	ITIH1	21
NRG1	0.852067	-0.136664	105.203	G3	Liver	HCC G3	Not significant		0.0695264		HBV	GO:0061135	endopeptidase regulator activity	21/453	194/18432	1.40525e-08	1.70864e-06	1.40186e-06	AHSG	21
DBH	0.857892	-0.106118	198.59	G3	Liver	HCC G3	Not significant		0.0665674		HBV	GO:0061135	endopeptidase regulator activity	21/453	194/18432	1.40525e-08	1.70864e-06	1.40186e-06	SERPIND1	21
FER1L4	7.65709e-05	2	64.1162	G4	Liver	HCC G4	Up	FER1L4	4.11594		HBV	GO:0061135	endopeptidase regulator activity	21/453	194/18432	1.40525e-08	1.70864e-06	1.40186e-06	HRG	21
GCH1	0.00170188	-1.61943	1286.13	G4	Liver	HCC G4	Down	GCH1	2.76907		HBV	GO:0061135	endopeptidase regulator activity	21/453	194/18432	1.40525e-08	1.70864e-06	1.40186e-06	SERPINA6	21
OLFM1	0.00411445	-1.9662	57.6235	G4	Liver	HCC G4	Down	OLFM1	2.38569		HBV	GO:0061135	endopeptidase regulator activity	21/453	194/18432	1.40525e-08	1.70864e-06	1.40186e-06	SERPINC1	21
HP	0.00562256	-1.86431	588479	G4	Liver	HCC G4	Down	HP	2.25007		HBV	GO:0061135	endopeptidase regulator activity	21/453	194/18432	1.40525e-08	1.70864e-06	1.40186e-06	C3P1	21
NRG1	0.00971291	-2	95.7768	G4	Liver	HCC G4	Down	NRG1	2.01265		HBV	GO:0061135	endopeptidase regulator activity	21/453	194/18432	1.40525e-08	1.70864e-06	1.40186e-06	ITIH3	21
IL33	0.0232006	-1.41892	301.594	G4	Liver	HCC G4	Down	IL33	1.6345		HBV	GO:0061135	endopeptidase regulator activity	21/453	194/18432	1.40525e-08	1.70864e-06	1.40186e-06	PZP	21
TRIM71	0.0305489	2	11.6039	G4	Liver	HCC G4	Up	TRIM71	1.51501		HBV	GO:0061135	endopeptidase regulator activity	21/453	194/18432	1.40525e-08	1.70864e-06	1.40186e-06	APLP2	21
DBH	0.0339293	-1.738	183.06	G4	Liver	HCC G4	Down	DBH	1.46943		HBV	GO:0061135	endopeptidase regulator activity	21/453	194/18432	1.40525e-08	1.70864e-06	1.40186e-06	SERPINA12	21
WDR62	0.0363003	1.27157	137.058	G4	Liver	HCC G4	Up	WDR62	1.44009		HBV	GO:0004867	serine-type endopeptidase inhibitor activity	15/453	98/18432	1.61847e-08	1.70864e-06	1.40186e-06	CRIM1	15
VSIG4	0.0667604	-1.14573	269.827	G4	Liver	HCC G4	Not significant		1.17548		HBV	GO:0004867	serine-type endopeptidase inhibitor activity	15/453	98/18432	1.61847e-08	1.70864e-06	1.40186e-06	SERPINB8	15
C9	0.132035	-1.85023	12197.4	G4	Liver	HCC G4	Not significant		0.879312		HBV	GO:0004867	serine-type endopeptidase inhibitor activity	15/453	98/18432	1.61847e-08	1.70864e-06	1.40186e-06	SERPINB2	15
											HBV	GO:0004867	serine-type endopeptidase inhibitor activity	15/453	98/18432	1.61847e-08	1.70864e-06	1.40186e-06	SERPINA5	15
											HBV	GO:0004867	serine-type endopeptidase inhibitor activity	15/453	98/18432	1.61847e-08	1.70864e-06	1.40186e-06	SERPINA4	15
											HBV	GO:0004867	serine-type endopeptidase inhibitor activity	15/453	98/18432	1.61847e-08	1.70864e-06	1.40186e-06	SERPINF2	15
											HBV	GO:0004867	serine-type endopeptidase inhibitor activity	15/453	98/18432	1.61847e-08	1.70864e-06	1.40186e-06	ITIH1	15
											HBV	GO:0004867	serine-type endopeptidase inhibitor activity	15/453	98/18432	1.61847e-08	1.70864e-06	1.40186e-06	SERPIND1	15
											HBV	GO:0004867	serine-type endopeptidase inhibitor activity	15/453	98/18432	1.61847e-08	1.70864e-06	1.40186e-06	HRG	15
											HBV	GO:0004867	serine-type endopeptidase inhibitor activity	15/453	98/18432	1.61847e-08	1.70864e-06	1.40186e-06	SERPINA6	15
											HBV	GO:0004867	serine-type endopeptidase inhibitor activity	15/453	98/18432	1.61847e-08	1.70864e-06	1.40186e-06	SERPINC1	15
											HBV	GO:0004867	serine-type endopeptidase inhibitor activity	15/453	98/18432	1.61847e-08	1.70864e-06	1.40186e-06	ITIH3	15
											HBV	GO:0004867	serine-type endopeptidase inhibitor activity	15/453	98/18432	1.61847e-08	1.70864e-06	1.40186e-06	PZP	15
											HBV	GO:0004867	serine-type endopeptidase inhibitor activity	15/453	98/18432	1.61847e-08	1.70864e-06	1.40186e-06	APLP2	15
											HBV	GO:0004867	serine-type endopeptidase inhibitor activity	15/453	98/18432	1.61847e-08	1.70864e-06	1.40186e-06	SERPINA12	15
											HBV	GO:0018455	alcohol dehydrogenase [NAD(P)+] activity	6/453	10/18432	4.11914e-08	3.71266e-06	3.04607e-06	ADH6	6
											HBV	GO:0018455	alcohol dehydrogenase [NAD(P)+] activity	6/453	10/18432	4.11914e-08	3.71266e-06	3.04607e-06	ADH1A	6
											HBV	GO:0018455	alcohol dehydrogenase [NAD(P)+] activity	6/453	10/18432	4.11914e-08	3.71266e-06	3.04607e-06	ADH1B	6
											HBV	GO:0018455	alcohol dehydrogenase [NAD(P)+] activity	6/453	10/18432	4.11914e-08	3.71266e-06	3.04607e-06	ADH4	6
											HBV	GO:0018455	alcohol dehydrogenase [NAD(P)+] activity	6/453	10/18432	4.11914e-08	3.71266e-06	3.04607e-06	ADHFE1	6
											HBV	GO:0018455	alcohol dehydrogenase [NAD(P)+] activity	6/453	10/18432	4.11914e-08	3.71266e-06	3.04607e-06	ADH1C	6
											HBV	GO:0008201	heparin binding	19/453	171/18432	4.52151e-08	3.71266e-06	3.04607e-06	CCN1	19
											HBV	GO:0008201	heparin binding	19/453	171/18432	4.52151e-08	3.71266e-06	3.04607e-06	LAMC2	19
											HBV	GO:0008201	heparin binding	19/453	171/18432	4.52151e-08	3.71266e-06	3.04607e-06	THBS1	19
											HBV	GO:0008201	heparin binding	19/453	171/18432	4.52151e-08	3.71266e-06	3.04607e-06	HBEGF	19
											HBV	GO:0008201	heparin binding	19/453	171/18432	4.52151e-08	3.71266e-06	3.04607e-06	FGFBP1	19
											HBV	GO:0008201	heparin binding	19/453	171/18432	4.52151e-08	3.71266e-06	3.04607e-06	APOA5	19
											HBV	GO:0008201	heparin binding	19/453	171/18432	4.52151e-08	3.71266e-06	3.04607e-06	KNG1	19
											HBV	GO:0008201	heparin binding	19/453	171/18432	4.52151e-08	3.71266e-06	3.04607e-06	SERPINA5	19
											HBV	GO:0008201	heparin binding	19/453	171/18432	4.52151e-08	3.71266e-06	3.04607e-06	LPA	19
											HBV	GO:0008201	heparin binding	19/453	171/18432	4.52151e-08	3.71266e-06	3.04607e-06	SERPIND1	19
											HBV	GO:0008201	heparin binding	19/453	171/18432	4.52151e-08	3.71266e-06	3.04607e-06	ANGPTL3	19
											HBV	GO:0008201	heparin binding	19/453	171/18432	4.52151e-08	3.71266e-06	3.04607e-06	GREM2	19
											HBV	GO:0008201	heparin binding	19/453	171/18432	4.52151e-08	3.71266e-06	3.04607e-06	HRG	19
											HBV	GO:0008201	heparin binding	19/453	171/18432	4.52151e-08	3.71266e-06	3.04607e-06	SERPINC1	19
											HBV	GO:0008201	heparin binding	19/453	171/18432	4.52151e-08	3.71266e-06	3.04607e-06	SMOC1	19
											HBV	GO:0008201	heparin binding	19/453	171/18432	4.52151e-08	3.71266e-06	3.04607e-06	ANG	19
											HBV	GO:0008201	heparin binding	19/453	171/18432	4.52151e-08	3.71266e-06	3.04607e-06	LIPG	19
											HBV	GO:0008201	heparin binding	19/453	171/18432	4.52151e-08	3.71266e-06	3.04607e-06	TENM1	19
											HBV	GO:0008201	heparin binding	19/453	171/18432	4.52151e-08	3.71266e-06	3.04607e-06	APLP2	19
											HBV	GO:0061134	peptidase regulator activity	22/453	232/18432	7.07223e-08	5.22638e-06	4.28801e-06	CRIM1	22
											HBV	GO:0061134	peptidase regulator activity	22/453	232/18432	7.07223e-08	5.22638e-06	4.28801e-06	SERPINB8	22
											HBV	GO:0061134	peptidase regulator activity	22/453	232/18432	7.07223e-08	5.22638e-06	4.28801e-06	SERPINB2	22
											HBV	GO:0061134	peptidase regulator activity	22/453	232/18432	7.07223e-08	5.22638e-06	4.28801e-06	SPP2	22
											HBV	GO:0061134	peptidase regulator activity	22/453	232/18432	7.07223e-08	5.22638e-06	4.28801e-06	KNG1	22
											HBV	GO:0061134	peptidase regulator activity	22/453	232/18432	7.07223e-08	5.22638e-06	4.28801e-06	SERPINA5	22
											HBV	GO:0061134	peptidase regulator activity	22/453	232/18432	7.07223e-08	5.22638e-06	4.28801e-06	FETUB	22
											HBV	GO:0061134	peptidase regulator activity	22/453	232/18432	7.07223e-08	5.22638e-06	4.28801e-06	LPA	22
											HBV	GO:0061134	peptidase regulator activity	22/453	232/18432	7.07223e-08	5.22638e-06	4.28801e-06	SERPINA4	22
											HBV	GO:0061134	peptidase regulator activity	22/453	232/18432	7.07223e-08	5.22638e-06	4.28801e-06	SERPINF2	22
											HBV	GO:0061134	peptidase regulator activity	22/453	232/18432	7.07223e-08	5.22638e-06	4.28801e-06	ITIH1	22
											HBV	GO:0061134	peptidase regulator activity	22/453	232/18432	7.07223e-08	5.22638e-06	4.28801e-06	AHSG	22
											HBV	GO:0061134	peptidase regulator activity	22/453	232/18432	7.07223e-08	5.22638e-06	4.28801e-06	SERPIND1	22
											HBV	GO:0061134	peptidase regulator activity	22/453	232/18432	7.07223e-08	5.22638e-06	4.28801e-06	HRG	22
											HBV	GO:0061134	peptidase regulator activity	22/453	232/18432	7.07223e-08	5.22638e-06	4.28801e-06	SERPINA6	22
											HBV	GO:0061134	peptidase regulator activity	22/453	232/18432	7.07223e-08	5.22638e-06	4.28801e-06	SERPINC1	22
											HBV	GO:0061134	peptidase regulator activity	22/453	232/18432	7.07223e-08	5.22638e-06	4.28801e-06	C3P1	22
											HBV	GO:0061134	peptidase regulator activity	22/453	232/18432	7.07223e-08	5.22638e-06	4.28801e-06	RACK1	22
											HBV	GO:0061134	peptidase regulator activity	22/453	232/18432	7.07223e-08	5.22638e-06	4.28801e-06	ITIH3	22
											HBV	GO:0061134	peptidase regulator activity	22/453	232/18432	7.07223e-08	5.22638e-06	4.28801e-06	PZP	22
											HBV	GO:0061134	peptidase regulator activity	22/453	232/18432	7.07223e-08	5.22638e-06	4.28801e-06	APLP2	22
											HBV	GO:0061134	peptidase regulator activity	22/453	232/18432	7.07223e-08	5.22638e-06	4.28801e-06	SERPINA12	22
											HBV	GO:0004857	enzyme inhibitor activity	29/453	395/18432	1.73799e-07	1.16762e-05	9.57975e-06	ANXA3	29
											HBV	GO:0004857	enzyme inhibitor activity	29/453	395/18432	1.73799e-07	1.16762e-05	9.57975e-06	ANXA1	29
											HBV	GO:0004857	enzyme inhibitor activity	29/453	395/18432	1.73799e-07	1.16762e-05	9.57975e-06	CRIM1	29
											HBV	GO:0004857	enzyme inhibitor activity	29/453	395/18432	1.73799e-07	1.16762e-05	9.57975e-06	CDKN2B	29
											HBV	GO:0004857	enzyme inhibitor activity	29/453	395/18432	1.73799e-07	1.16762e-05	9.57975e-06	SERPINB8	29
											HBV	GO:0004857	enzyme inhibitor activity	29/453	395/18432	1.73799e-07	1.16762e-05	9.57975e-06	ANXA4	29
											HBV	GO:0004857	enzyme inhibitor activity	29/453	395/18432	1.73799e-07	1.16762e-05	9.57975e-06	SERPINB2	29
											HBV	GO:0004857	enzyme inhibitor activity	29/453	395/18432	1.73799e-07	1.16762e-05	9.57975e-06	NPM1	29
											HBV	GO:0004857	enzyme inhibitor activity	29/453	395/18432	1.73799e-07	1.16762e-05	9.57975e-06	SPP2	29
											HBV	GO:0004857	enzyme inhibitor activity	29/453	395/18432	1.73799e-07	1.16762e-05	9.57975e-06	KNG1	29
											HBV	GO:0004857	enzyme inhibitor activity	29/453	395/18432	1.73799e-07	1.16762e-05	9.57975e-06	SERPINA5	29
											HBV	GO:0004857	enzyme inhibitor activity	29/453	395/18432	1.73799e-07	1.16762e-05	9.57975e-06	FETUB	29
											HBV	GO:0004857	enzyme inhibitor activity	29/453	395/18432	1.73799e-07	1.16762e-05	9.57975e-06	LPA	29
											HBV	GO:0004857	enzyme inhibitor activity	29/453	395/18432	1.73799e-07	1.16762e-05	9.57975e-06	SERPINA4	29
											HBV	GO:0004857	enzyme inhibitor activity	29/453	395/18432	1.73799e-07	1.16762e-05	9.57975e-06	SERPINF2	29
											HBV	GO:0004857	enzyme inhibitor activity	29/453	395/18432	1.73799e-07	1.16762e-05	9.57975e-06	ITIH1	29
											HBV	GO:0004857	enzyme inhibitor activity	29/453	395/18432	1.73799e-07	1.16762e-05	9.57975e-06	AHSG	29
											HBV	GO:0004857	enzyme inhibitor activity	29/453	395/18432	1.73799e-07	1.16762e-05	9.57975e-06	SERPIND1	29
											HBV	GO:0004857	enzyme inhibitor activity	29/453	395/18432	1.73799e-07	1.16762e-05	9.57975e-06	ANGPTL3	29
											HBV	GO:0004857	enzyme inhibitor activity	29/453	395/18432	1.73799e-07	1.16762e-05	9.57975e-06	HRG	29
											HBV	GO:0004857	enzyme inhibitor activity	29/453	395/18432	1.73799e-07	1.16762e-05	9.57975e-06	SERPINA6	29
											HBV	GO:0004857	enzyme inhibitor activity	29/453	395/18432	1.73799e-07	1.16762e-05	9.57975e-06	SERPINC1	29
											HBV	GO:0004857	enzyme inhibitor activity	29/453	395/18432	1.73799e-07	1.16762e-05	9.57975e-06	C3P1	29
											HBV	GO:0004857	enzyme inhibitor activity	29/453	395/18432	1.73799e-07	1.16762e-05	9.57975e-06	APOA2	29
											HBV	GO:0004857	enzyme inhibitor activity	29/453	395/18432	1.73799e-07	1.16762e-05	9.57975e-06	RACK1	29
											HBV	GO:0004857	enzyme inhibitor activity	29/453	395/18432	1.73799e-07	1.16762e-05	9.57975e-06	ITIH3	29
											HBV	GO:0004857	enzyme inhibitor activity	29/453	395/18432	1.73799e-07	1.16762e-05	9.57975e-06	PZP	29
											HBV	GO:0004857	enzyme inhibitor activity	29/453	395/18432	1.73799e-07	1.16762e-05	9.57975e-06	APLP2	29
											HBV	GO:0004857	enzyme inhibitor activity	29/453	395/18432	1.73799e-07	1.16762e-05	9.57975e-06	SERPINA12	29
											HBV	GO:1901681	sulfur compound binding	22/453	270/18432	9.77112e-07	6.01738e-05	4.93698e-05	CCN1	22
											HBV	GO:1901681	sulfur compound binding	22/453	270/18432	9.77112e-07	6.01738e-05	4.93698e-05	LAMC2	22
											HBV	GO:1901681	sulfur compound binding	22/453	270/18432	9.77112e-07	6.01738e-05	4.93698e-05	LRP1	22
											HBV	GO:1901681	sulfur compound binding	22/453	270/18432	9.77112e-07	6.01738e-05	4.93698e-05	THBS1	22
											HBV	GO:1901681	sulfur compound binding	22/453	270/18432	9.77112e-07	6.01738e-05	4.93698e-05	HBEGF	22
											HBV	GO:1901681	sulfur compound binding	22/453	270/18432	9.77112e-07	6.01738e-05	4.93698e-05	CBS	22
											HBV	GO:1901681	sulfur compound binding	22/453	270/18432	9.77112e-07	6.01738e-05	4.93698e-05	FGFBP1	22
											HBV	GO:1901681	sulfur compound binding	22/453	270/18432	9.77112e-07	6.01738e-05	4.93698e-05	APOA5	22
											HBV	GO:1901681	sulfur compound binding	22/453	270/18432	9.77112e-07	6.01738e-05	4.93698e-05	KNG1	22
											HBV	GO:1901681	sulfur compound binding	22/453	270/18432	9.77112e-07	6.01738e-05	4.93698e-05	SERPINA5	22
											HBV	GO:1901681	sulfur compound binding	22/453	270/18432	9.77112e-07	6.01738e-05	4.93698e-05	LPA	22
											HBV	GO:1901681	sulfur compound binding	22/453	270/18432	9.77112e-07	6.01738e-05	4.93698e-05	SERPIND1	22
											HBV	GO:1901681	sulfur compound binding	22/453	270/18432	9.77112e-07	6.01738e-05	4.93698e-05	ANGPTL3	22
											HBV	GO:1901681	sulfur compound binding	22/453	270/18432	9.77112e-07	6.01738e-05	4.93698e-05	GREM2	22
											HBV	GO:1901681	sulfur compound binding	22/453	270/18432	9.77112e-07	6.01738e-05	4.93698e-05	HRG	22
											HBV	GO:1901681	sulfur compound binding	22/453	270/18432	9.77112e-07	6.01738e-05	4.93698e-05	GNMT	22
											HBV	GO:1901681	sulfur compound binding	22/453	270/18432	9.77112e-07	6.01738e-05	4.93698e-05	SERPINC1	22
											HBV	GO:1901681	sulfur compound binding	22/453	270/18432	9.77112e-07	6.01738e-05	4.93698e-05	SMOC1	22
											HBV	GO:1901681	sulfur compound binding	22/453	270/18432	9.77112e-07	6.01738e-05	4.93698e-05	ANG	22
											HBV	GO:1901681	sulfur compound binding	22/453	270/18432	9.77112e-07	6.01738e-05	4.93698e-05	LIPG	22
											HBV	GO:1901681	sulfur compound binding	22/453	270/18432	9.77112e-07	6.01738e-05	4.93698e-05	TENM1	22
											HBV	GO:1901681	sulfur compound binding	22/453	270/18432	9.77112e-07	6.01738e-05	4.93698e-05	APLP2	22
											HBV	GO:0070330	aromatase activity	7/453	25/18432	1.69396e-06	9.62948e-05	7.90055e-05	CYP3A4	7
											HBV	GO:0070330	aromatase activity	7/453	25/18432	1.69396e-06	9.62948e-05	7.90055e-05	CYP4F2	7
											HBV	GO:0070330	aromatase activity	7/453	25/18432	1.69396e-06	9.62948e-05	7.90055e-05	CYP4F3	7
											HBV	GO:0070330	aromatase activity	7/453	25/18432	1.69396e-06	9.62948e-05	7.90055e-05	CYP4F12	7
											HBV	GO:0070330	aromatase activity	7/453	25/18432	1.69396e-06	9.62948e-05	7.90055e-05	CYP2C8	7
											HBV	GO:0070330	aromatase activity	7/453	25/18432	1.69396e-06	9.62948e-05	7.90055e-05	CYP4A11	7
											HBV	GO:0070330	aromatase activity	7/453	25/18432	1.69396e-06	9.62948e-05	7.90055e-05	CYP3A43	7
											HBV	GO:0001851	complement component C3b binding	5/453	11/18432	3.58613e-06	0.000189296	0.000155309	ITGAM	5
											HBV	GO:0001851	complement component C3b binding	5/453	11/18432	3.58613e-06	0.000189296	0.000155309	CFHR2	5
											HBV	GO:0001851	complement component C3b binding	5/453	11/18432	3.58613e-06	0.000189296	0.000155309	CFHR4	5
											HBV	GO:0001851	complement component C3b binding	5/453	11/18432	3.58613e-06	0.000189296	0.000155309	CFHR3	5
											HBV	GO:0001851	complement component C3b binding	5/453	11/18432	3.58613e-06	0.000189296	0.000155309	CFHR5	5
											HBV	GO:0004745	NAD-retinol dehydrogenase activity	6/453	19/18432	4.40763e-06	0.000217149	0.000178161	ADH6	6
											HBV	GO:0004745	NAD-retinol dehydrogenase activity	6/453	19/18432	4.40763e-06	0.000217149	0.000178161	ADH1A	6
											HBV	GO:0004745	NAD-retinol dehydrogenase activity	6/453	19/18432	4.40763e-06	0.000217149	0.000178161	ADH1B	6
											HBV	GO:0004745	NAD-retinol dehydrogenase activity	6/453	19/18432	4.40763e-06	0.000217149	0.000178161	ADH4	6
											HBV	GO:0004745	NAD-retinol dehydrogenase activity	6/453	19/18432	4.40763e-06	0.000217149	0.000178161	ADH1C	6
											HBV	GO:0004745	NAD-retinol dehydrogenase activity	6/453	19/18432	4.40763e-06	0.000217149	0.000178161	HSD17B6	6
											HBV	GO:0015645	fatty acid ligase activity	6/453	22/18432	1.13846e-05	0.000525826	0.000431417	ACSL4	6
											HBV	GO:0015645	fatty acid ligase activity	6/453	22/18432	1.13846e-05	0.000525826	0.000431417	ACSM2B	6
											HBV	GO:0015645	fatty acid ligase activity	6/453	22/18432	1.13846e-05	0.000525826	0.000431417	ACSL5	6
											HBV	GO:0015645	fatty acid ligase activity	6/453	22/18432	1.13846e-05	0.000525826	0.000431417	ACSM3	6
											HBV	GO:0015645	fatty acid ligase activity	6/453	22/18432	1.13846e-05	0.000525826	0.000431417	ACSM5	6
											HBV	GO:0015645	fatty acid ligase activity	6/453	22/18432	1.13846e-05	0.000525826	0.000431417	SLC27A5	6
											HBV	GO:0016229	steroid dehydrogenase activity	7/453	37/18432	2.81145e-05	0.00122216	0.00100272	HSD3B1	7
											HBV	GO:0016229	steroid dehydrogenase activity	7/453	37/18432	2.81145e-05	0.00122216	0.00100272	AKR1C2	7
											HBV	GO:0016229	steroid dehydrogenase activity	7/453	37/18432	2.81145e-05	0.00122216	0.00100272	AKR1D1	7
											HBV	GO:0016229	steroid dehydrogenase activity	7/453	37/18432	2.81145e-05	0.00122216	0.00100272	HSD17B4	7
											HBV	GO:0016229	steroid dehydrogenase activity	7/453	37/18432	2.81145e-05	0.00122216	0.00100272	BDH1	7
											HBV	GO:0016229	steroid dehydrogenase activity	7/453	37/18432	2.81145e-05	0.00122216	0.00100272	HSD17B8	7
											HBV	GO:0016229	steroid dehydrogenase activity	7/453	37/18432	2.81145e-05	0.00122216	0.00100272	HSD17B6	7
											HBV	GO:0016829	lyase activity	16/453	199/18432	3.45747e-05	0.00141948	0.00116462	GAD1	16
											HBV	GO:0016829	lyase activity	16/453	199/18432	3.45747e-05	0.00141948	0.00116462	CHAC1	16
											HBV	GO:0016829	lyase activity	16/453	199/18432	3.45747e-05	0.00141948	0.00116462	RSAD2	16
											HBV	GO:0016829	lyase activity	16/453	199/18432	3.45747e-05	0.00141948	0.00116462	CBS	16
											HBV	GO:0016829	lyase activity	16/453	199/18432	3.45747e-05	0.00141948	0.00116462	ME3	16
											HBV	GO:0016829	lyase activity	16/453	199/18432	3.45747e-05	0.00141948	0.00116462	CA5A	16
											HBV	GO:0016829	lyase activity	16/453	199/18432	3.45747e-05	0.00141948	0.00116462	HSD17B4	16
											HBV	GO:0016829	lyase activity	16/453	199/18432	3.45747e-05	0.00141948	0.00116462	FTCD	16
											HBV	GO:0016829	lyase activity	16/453	199/18432	3.45747e-05	0.00141948	0.00116462	DDC	16
											HBV	GO:0016829	lyase activity	16/453	199/18432	3.45747e-05	0.00141948	0.00116462	ALDOC	16
											HBV	GO:0016829	lyase activity	16/453	199/18432	3.45747e-05	0.00141948	0.00116462	HMGB1	16
											HBV	GO:0016829	lyase activity	16/453	199/18432	3.45747e-05	0.00141948	0.00116462	ALDOB	16
											HBV	GO:0016829	lyase activity	16/453	199/18432	3.45747e-05	0.00141948	0.00116462	GUCY2D	16
											HBV	GO:0016829	lyase activity	16/453	199/18432	3.45747e-05	0.00141948	0.00116462	PCK1	16
											HBV	GO:0016829	lyase activity	16/453	199/18432	3.45747e-05	0.00141948	0.00116462	ADCY1	16
											HBV	GO:0016829	lyase activity	16/453	199/18432	3.45747e-05	0.00141948	0.00116462	UROC1	16
											HBV	GO:0020037	heme binding	13/453	139/18432	3.94053e-05	0.00149582	0.00122725	CYP51A1	13
											HBV	GO:0020037	heme binding	13/453	139/18432	3.94053e-05	0.00149582	0.00122725	CBS	13
											HBV	GO:0020037	heme binding	13/453	139/18432	3.94053e-05	0.00149582	0.00122725	NOS2	13
											HBV	GO:0020037	heme binding	13/453	139/18432	3.94053e-05	0.00149582	0.00122725	CYP3A4	13
											HBV	GO:0020037	heme binding	13/453	139/18432	3.94053e-05	0.00149582	0.00122725	CYP4F2	13
											HBV	GO:0020037	heme binding	13/453	139/18432	3.94053e-05	0.00149582	0.00122725	CYP4F3	13
											HBV	GO:0020037	heme binding	13/453	139/18432	3.94053e-05	0.00149582	0.00122725	HRG	13
											HBV	GO:0020037	heme binding	13/453	139/18432	3.94053e-05	0.00149582	0.00122725	CYB5A	13
											HBV	GO:0020037	heme binding	13/453	139/18432	3.94053e-05	0.00149582	0.00122725	CYP4F12	13
											HBV	GO:0020037	heme binding	13/453	139/18432	3.94053e-05	0.00149582	0.00122725	CYP2C8	13
											HBV	GO:0020037	heme binding	13/453	139/18432	3.94053e-05	0.00149582	0.00122725	CYP4A11	13
											HBV	GO:0020037	heme binding	13/453	139/18432	3.94053e-05	0.00149582	0.00122725	CYP3A43	13
											HBV	GO:0020037	heme binding	13/453	139/18432	3.94053e-05	0.00149582	0.00122725	PTGS1	13
											HBV	GO:0016405	CoA-ligase activity	6/453	27/18432	4.06932e-05	0.00149582	0.00122725	ACSL4	6
											HBV	GO:0016405	CoA-ligase activity	6/453	27/18432	4.06932e-05	0.00149582	0.00122725	ACSM2B	6
											HBV	GO:0016405	CoA-ligase activity	6/453	27/18432	4.06932e-05	0.00149582	0.00122725	ACSL5	6
											HBV	GO:0016405	CoA-ligase activity	6/453	27/18432	4.06932e-05	0.00149582	0.00122725	ACSM3	6
											HBV	GO:0016405	CoA-ligase activity	6/453	27/18432	4.06932e-05	0.00149582	0.00122725	ACSM5	6
											HBV	GO:0016405	CoA-ligase activity	6/453	27/18432	4.06932e-05	0.00149582	0.00122725	SLC27A5	6
											HBV	GO:0055102	lipase inhibitor activity	5/453	17/18432	4.25063e-05	0.00149582	0.00122725	ANXA3	5
											HBV	GO:0055102	lipase inhibitor activity	5/453	17/18432	4.25063e-05	0.00149582	0.00122725	ANXA1	5
											HBV	GO:0055102	lipase inhibitor activity	5/453	17/18432	4.25063e-05	0.00149582	0.00122725	ANXA4	5
											HBV	GO:0055102	lipase inhibitor activity	5/453	17/18432	4.25063e-05	0.00149582	0.00122725	ANGPTL3	5
											HBV	GO:0055102	lipase inhibitor activity	5/453	17/18432	4.25063e-05	0.00149582	0.00122725	APOA2	5
											HBV	GO:0016712	oxidoreductase activity, acting on paired donors, with incorporation or reduction of molecular oxygen, reduced flavin or flavoprotein as one donor, and incorporation of one atom of oxygen	7/453	40/18432	4.77747e-05	0.0016048	0.00131666	CYP3A4	7
											HBV	GO:0016712	oxidoreductase activity, acting on paired donors, with incorporation or reduction of molecular oxygen, reduced flavin or flavoprotein as one donor, and incorporation of one atom of oxygen	7/453	40/18432	4.77747e-05	0.0016048	0.00131666	CYP4F2	7
											HBV	GO:0016712	oxidoreductase activity, acting on paired donors, with incorporation or reduction of molecular oxygen, reduced flavin or flavoprotein as one donor, and incorporation of one atom of oxygen	7/453	40/18432	4.77747e-05	0.0016048	0.00131666	CYP4F3	7
											HBV	GO:0016712	oxidoreductase activity, acting on paired donors, with incorporation or reduction of molecular oxygen, reduced flavin or flavoprotein as one donor, and incorporation of one atom of oxygen	7/453	40/18432	4.77747e-05	0.0016048	0.00131666	CYP4F12	7
											HBV	GO:0016712	oxidoreductase activity, acting on paired donors, with incorporation or reduction of molecular oxygen, reduced flavin or flavoprotein as one donor, and incorporation of one atom of oxygen	7/453	40/18432	4.77747e-05	0.0016048	0.00131666	CYP2C8	7
											HBV	GO:0016712	oxidoreductase activity, acting on paired donors, with incorporation or reduction of molecular oxygen, reduced flavin or flavoprotein as one donor, and incorporation of one atom of oxygen	7/453	40/18432	4.77747e-05	0.0016048	0.00131666	CYP4A11	7
											HBV	GO:0016712	oxidoreductase activity, acting on paired donors, with incorporation or reduction of molecular oxygen, reduced flavin or flavoprotein as one donor, and incorporation of one atom of oxygen	7/453	40/18432	4.77747e-05	0.0016048	0.00131666	CYP3A43	7
											HBV	GO:0004497	monooxygenase activity	11/453	104/18432	5.00296e-05	0.00160747	0.00131886	CYP51A1	11
											HBV	GO:0004497	monooxygenase activity	11/453	104/18432	5.00296e-05	0.00160747	0.00131886	AKR1C2	11
											HBV	GO:0004497	monooxygenase activity	11/453	104/18432	5.00296e-05	0.00160747	0.00131886	NOS2	11
											HBV	GO:0004497	monooxygenase activity	11/453	104/18432	5.00296e-05	0.00160747	0.00131886	AKR1D1	11
											HBV	GO:0004497	monooxygenase activity	11/453	104/18432	5.00296e-05	0.00160747	0.00131886	CYP3A4	11
											HBV	GO:0004497	monooxygenase activity	11/453	104/18432	5.00296e-05	0.00160747	0.00131886	CYP4F2	11
											HBV	GO:0004497	monooxygenase activity	11/453	104/18432	5.00296e-05	0.00160747	0.00131886	CYP4F3	11
											HBV	GO:0004497	monooxygenase activity	11/453	104/18432	5.00296e-05	0.00160747	0.00131886	CYP4F12	11
											HBV	GO:0004497	monooxygenase activity	11/453	104/18432	5.00296e-05	0.00160747	0.00131886	CYP2C8	11
											HBV	GO:0004497	monooxygenase activity	11/453	104/18432	5.00296e-05	0.00160747	0.00131886	CYP4A11	11
											HBV	GO:0004497	monooxygenase activity	11/453	104/18432	5.00296e-05	0.00160747	0.00131886	CYP3A43	11
											HBV	GO:0046906	tetrapyrrole binding	13/453	149/18432	8.1078e-05	0.00249653	0.00204829	CYP51A1	13
											HBV	GO:0046906	tetrapyrrole binding	13/453	149/18432	8.1078e-05	0.00249653	0.00204829	CBS	13
											HBV	GO:0046906	tetrapyrrole binding	13/453	149/18432	8.1078e-05	0.00249653	0.00204829	NOS2	13
											HBV	GO:0046906	tetrapyrrole binding	13/453	149/18432	8.1078e-05	0.00249653	0.00204829	CYP3A4	13
											HBV	GO:0046906	tetrapyrrole binding	13/453	149/18432	8.1078e-05	0.00249653	0.00204829	CYP4F2	13
											HBV	GO:0046906	tetrapyrrole binding	13/453	149/18432	8.1078e-05	0.00249653	0.00204829	CYP4F3	13
											HBV	GO:0046906	tetrapyrrole binding	13/453	149/18432	8.1078e-05	0.00249653	0.00204829	HRG	13
											HBV	GO:0046906	tetrapyrrole binding	13/453	149/18432	8.1078e-05	0.00249653	0.00204829	CYB5A	13
											HBV	GO:0046906	tetrapyrrole binding	13/453	149/18432	8.1078e-05	0.00249653	0.00204829	CYP4F12	13
											HBV	GO:0046906	tetrapyrrole binding	13/453	149/18432	8.1078e-05	0.00249653	0.00204829	CYP2C8	13
											HBV	GO:0046906	tetrapyrrole binding	13/453	149/18432	8.1078e-05	0.00249653	0.00204829	CYP4A11	13
											HBV	GO:0046906	tetrapyrrole binding	13/453	149/18432	8.1078e-05	0.00249653	0.00204829	CYP3A43	13
											HBV	GO:0046906	tetrapyrrole binding	13/453	149/18432	8.1078e-05	0.00249653	0.00204829	PTGS1	13
											HBV	GO:0016878	acid-thiol ligase activity	6/453	31/18432	9.31325e-05	0.002753	0.00225871	ACSL4	6
											HBV	GO:0016878	acid-thiol ligase activity	6/453	31/18432	9.31325e-05	0.002753	0.00225871	ACSM2B	6
											HBV	GO:0016878	acid-thiol ligase activity	6/453	31/18432	9.31325e-05	0.002753	0.00225871	ACSL5	6
											HBV	GO:0016878	acid-thiol ligase activity	6/453	31/18432	9.31325e-05	0.002753	0.00225871	ACSM3	6
											HBV	GO:0016878	acid-thiol ligase activity	6/453	31/18432	9.31325e-05	0.002753	0.00225871	ACSM5	6
											HBV	GO:0016878	acid-thiol ligase activity	6/453	31/18432	9.31325e-05	0.002753	0.00225871	SLC27A5	6
											HBV	GO:0015370	solute:sodium symporter activity	9/453	76/18432	0.000100135	0.00284615	0.00233514	SLC13A5	9
											HBV	GO:0015370	solute:sodium symporter activity	9/453	76/18432	0.000100135	0.00284615	0.00233514	SLC38A3	9
											HBV	GO:0015370	solute:sodium symporter activity	9/453	76/18432	0.000100135	0.00284615	0.00233514	SLC17A1	9
											HBV	GO:0015370	solute:sodium symporter activity	9/453	76/18432	0.000100135	0.00284615	0.00233514	SLC17A3	9
											HBV	GO:0015370	solute:sodium symporter activity	9/453	76/18432	0.000100135	0.00284615	0.00233514	SLC17A4	9
											HBV	GO:0015370	solute:sodium symporter activity	9/453	76/18432	0.000100135	0.00284615	0.00233514	SLC6A1	9
											HBV	GO:0015370	solute:sodium symporter activity	9/453	76/18432	0.000100135	0.00284615	0.00233514	SLC17A2	9
											HBV	GO:0015370	solute:sodium symporter activity	9/453	76/18432	0.000100135	0.00284615	0.00233514	SLC1A2	9
											HBV	GO:0015370	solute:sodium symporter activity	9/453	76/18432	0.000100135	0.00284615	0.00233514	SLC6A12	9
											HBV	GO:0001846	opsonin binding	5/453	21/18432	0.000128873	0.00340132	0.00279063	ITGAM	5
											HBV	GO:0001846	opsonin binding	5/453	21/18432	0.000128873	0.00340132	0.00279063	CFHR2	5
											HBV	GO:0001846	opsonin binding	5/453	21/18432	0.000128873	0.00340132	0.00279063	CFHR4	5
											HBV	GO:0001846	opsonin binding	5/453	21/18432	0.000128873	0.00340132	0.00279063	CFHR3	5
											HBV	GO:0001846	opsonin binding	5/453	21/18432	0.000128873	0.00340132	0.00279063	CFHR5	5
											HBV	GO:0008391	arachidonic acid monooxygenase activity	5/453	21/18432	0.000128873	0.00340132	0.00279063	CYP4F2	5
											HBV	GO:0008391	arachidonic acid monooxygenase activity	5/453	21/18432	0.000128873	0.00340132	0.00279063	CYP4F3	5
											HBV	GO:0008391	arachidonic acid monooxygenase activity	5/453	21/18432	0.000128873	0.00340132	0.00279063	CYP4F12	5
											HBV	GO:0008391	arachidonic acid monooxygenase activity	5/453	21/18432	0.000128873	0.00340132	0.00279063	CYP2C8	5
											HBV	GO:0008391	arachidonic acid monooxygenase activity	5/453	21/18432	0.000128873	0.00340132	0.00279063	CYP4A11	5
											HBV	GO:0016705	oxidoreductase activity, acting on paired donors, with incorporation or reduction of molecular oxygen	14/453	179/18432	0.000141687	0.00361057	0.0029623	CYP51A1	14
											HBV	GO:0016705	oxidoreductase activity, acting on paired donors, with incorporation or reduction of molecular oxygen	14/453	179/18432	0.000141687	0.00361057	0.0029623	KDM5B	14
											HBV	GO:0016705	oxidoreductase activity, acting on paired donors, with incorporation or reduction of molecular oxygen	14/453	179/18432	0.000141687	0.00361057	0.0029623	EGLN3	14
											HBV	GO:0016705	oxidoreductase activity, acting on paired donors, with incorporation or reduction of molecular oxygen	14/453	179/18432	0.000141687	0.00361057	0.0029623	AKR1C2	14
											HBV	GO:0016705	oxidoreductase activity, acting on paired donors, with incorporation or reduction of molecular oxygen	14/453	179/18432	0.000141687	0.00361057	0.0029623	NOS2	14
											HBV	GO:0016705	oxidoreductase activity, acting on paired donors, with incorporation or reduction of molecular oxygen	14/453	179/18432	0.000141687	0.00361057	0.0029623	AKR1D1	14
											HBV	GO:0016705	oxidoreductase activity, acting on paired donors, with incorporation or reduction of molecular oxygen	14/453	179/18432	0.000141687	0.00361057	0.0029623	CYP3A4	14
											HBV	GO:0016705	oxidoreductase activity, acting on paired donors, with incorporation or reduction of molecular oxygen	14/453	179/18432	0.000141687	0.00361057	0.0029623	CYP4F2	14
											HBV	GO:0016705	oxidoreductase activity, acting on paired donors, with incorporation or reduction of molecular oxygen	14/453	179/18432	0.000141687	0.00361057	0.0029623	CYP4F3	14
											HBV	GO:0016705	oxidoreductase activity, acting on paired donors, with incorporation or reduction of molecular oxygen	14/453	179/18432	0.000141687	0.00361057	0.0029623	CYP4F12	14
											HBV	GO:0016705	oxidoreductase activity, acting on paired donors, with incorporation or reduction of molecular oxygen	14/453	179/18432	0.000141687	0.00361057	0.0029623	CYP2C8	14
											HBV	GO:0016705	oxidoreductase activity, acting on paired donors, with incorporation or reduction of molecular oxygen	14/453	179/18432	0.000141687	0.00361057	0.0029623	CYP4A11	14
											HBV	GO:0016705	oxidoreductase activity, acting on paired donors, with incorporation or reduction of molecular oxygen	14/453	179/18432	0.000141687	0.00361057	0.0029623	CYP3A43	14
											HBV	GO:0016705	oxidoreductase activity, acting on paired donors, with incorporation or reduction of molecular oxygen	14/453	179/18432	0.000141687	0.00361057	0.0029623	PTGS1	14
											HBV	GO:0004032	alditol:NADP+ 1-oxidoreductase activity	4/453	12/18432	0.000152364	0.00375323	0.00307936	AKR1C2	4
											HBV	GO:0004032	alditol:NADP+ 1-oxidoreductase activity	4/453	12/18432	0.000152364	0.00375323	0.00307936	AKR1B1	4
											HBV	GO:0004032	alditol:NADP+ 1-oxidoreductase activity	4/453	12/18432	0.000152364	0.00375323	0.00307936	AKR1D1	4
											HBV	GO:0004032	alditol:NADP+ 1-oxidoreductase activity	4/453	12/18432	0.000152364	0.00375323	0.00307936	ADH4	4
											HBV	GO:0048306	calcium-dependent protein binding	9/453	81/18432	0.000164584	0.00392347	0.00321903	ANXA3	9
											HBV	GO:0048306	calcium-dependent protein binding	9/453	81/18432	0.000164584	0.00392347	0.00321903	ANXA1	9
											HBV	GO:0048306	calcium-dependent protein binding	9/453	81/18432	0.000164584	0.00392347	0.00321903	S100P	9
											HBV	GO:0048306	calcium-dependent protein binding	9/453	81/18432	0.000164584	0.00392347	0.00321903	S100A14	9
											HBV	GO:0048306	calcium-dependent protein binding	9/453	81/18432	0.000164584	0.00392347	0.00321903	WFS1	9
											HBV	GO:0048306	calcium-dependent protein binding	9/453	81/18432	0.000164584	0.00392347	0.00321903	ANXA4	9
											HBV	GO:0048306	calcium-dependent protein binding	9/453	81/18432	0.000164584	0.00392347	0.00321903	S100A2	9
											HBV	GO:0048306	calcium-dependent protein binding	9/453	81/18432	0.000164584	0.00392347	0.00321903	MASP1	9
											HBV	GO:0048306	calcium-dependent protein binding	9/453	81/18432	0.000164584	0.00392347	0.00321903	CALM3	9
											HBV	GO:0004859	phospholipase inhibitor activity	4/453	13/18432	0.000215819	0.00483303	0.00396528	ANXA3	4
											HBV	GO:0004859	phospholipase inhibitor activity	4/453	13/18432	0.000215819	0.00483303	0.00396528	ANXA1	4
											HBV	GO:0004859	phospholipase inhibitor activity	4/453	13/18432	0.000215819	0.00483303	0.00396528	ANXA4	4
											HBV	GO:0004859	phospholipase inhibitor activity	4/453	13/18432	0.000215819	0.00483303	0.00396528	ANGPTL3	4
											HBV	GO:0005436	sodium:phosphate symporter activity	4/453	13/18432	0.000215819	0.00483303	0.00396528	SLC17A1	4
											HBV	GO:0005436	sodium:phosphate symporter activity	4/453	13/18432	0.000215819	0.00483303	0.00396528	SLC17A3	4
											HBV	GO:0005436	sodium:phosphate symporter activity	4/453	13/18432	0.000215819	0.00483303	0.00396528	SLC17A4	4
											HBV	GO:0005436	sodium:phosphate symporter activity	4/453	13/18432	0.000215819	0.00483303	0.00396528	SLC17A2	4
											HBV	GO:0044594	17-beta-hydroxysteroid dehydrogenase (NAD+) activity	4/453	14/18432	0.000296299	0.00644015	0.00528385	AKR1C2	4
											HBV	GO:0044594	17-beta-hydroxysteroid dehydrogenase (NAD+) activity	4/453	14/18432	0.000296299	0.00644015	0.00528385	HSD17B4	4
											HBV	GO:0044594	17-beta-hydroxysteroid dehydrogenase (NAD+) activity	4/453	14/18432	0.000296299	0.00644015	0.00528385	HSD17B8	4
											HBV	GO:0044594	17-beta-hydroxysteroid dehydrogenase (NAD+) activity	4/453	14/18432	0.000296299	0.00644015	0.00528385	HSD17B6	4
											HBV	GO:0005543	phospholipid binding	25/453	474/18432	0.000305998	0.00646093	0.00530089	ANXA3	25
											HBV	GO:0005543	phospholipid binding	25/453	474/18432	0.000305998	0.00646093	0.00530089	PLA2G4C	25
											HBV	GO:0005543	phospholipid binding	25/453	474/18432	0.000305998	0.00646093	0.00530089	ANXA1	25
											HBV	GO:0005543	phospholipid binding	25/453	474/18432	0.000305998	0.00646093	0.00530089	MYOF	25
											HBV	GO:0005543	phospholipid binding	25/453	474/18432	0.000305998	0.00646093	0.00530089	SYT11	25
											HBV	GO:0005543	phospholipid binding	25/453	474/18432	0.000305998	0.00646093	0.00530089	THBS1	25
											HBV	GO:0005543	phospholipid binding	25/453	474/18432	0.000305998	0.00646093	0.00530089	OSBPL10	25
											HBV	GO:0005543	phospholipid binding	25/453	474/18432	0.000305998	0.00646093	0.00530089	MAP1B	25
											HBV	GO:0005543	phospholipid binding	25/453	474/18432	0.000305998	0.00646093	0.00530089	MYO1B	25
											HBV	GO:0005543	phospholipid binding	25/453	474/18432	0.000305998	0.00646093	0.00530089	PHLDA2	25
											HBV	GO:0005543	phospholipid binding	25/453	474/18432	0.000305998	0.00646093	0.00530089	DGKA	25
											HBV	GO:0005543	phospholipid binding	25/453	474/18432	0.000305998	0.00646093	0.00530089	PLEK2	25
											HBV	GO:0005543	phospholipid binding	25/453	474/18432	0.000305998	0.00646093	0.00530089	ANXA4	25
											HBV	GO:0005543	phospholipid binding	25/453	474/18432	0.000305998	0.00646093	0.00530089	CPNE9	25
											HBV	GO:0005543	phospholipid binding	25/453	474/18432	0.000305998	0.00646093	0.00530089	APOA5	25
											HBV	GO:0005543	phospholipid binding	25/453	474/18432	0.000305998	0.00646093	0.00530089	SERPINA5	25
											HBV	GO:0005543	phospholipid binding	25/453	474/18432	0.000305998	0.00646093	0.00530089	FABP1	25
											HBV	GO:0005543	phospholipid binding	25/453	474/18432	0.000305998	0.00646093	0.00530089	HMGB1	25
											HBV	GO:0005543	phospholipid binding	25/453	474/18432	0.000305998	0.00646093	0.00530089	APOA2	25
											HBV	GO:0005543	phospholipid binding	25/453	474/18432	0.000305998	0.00646093	0.00530089	PIK3C2G	25
											HBV	GO:0005543	phospholipid binding	25/453	474/18432	0.000305998	0.00646093	0.00530089	OTC	25
											HBV	GO:0005543	phospholipid binding	25/453	474/18432	0.000305998	0.00646093	0.00530089	TTPA	25
											HBV	GO:0005543	phospholipid binding	25/453	474/18432	0.000305998	0.00646093	0.00530089	APOA4	25
											HBV	GO:0005543	phospholipid binding	25/453	474/18432	0.000305998	0.00646093	0.00530089	SYT17	25
											HBV	GO:0005543	phospholipid binding	25/453	474/18432	0.000305998	0.00646093	0.00530089	HSPA8	25
											HBV	GO:0005544	calcium-dependent phospholipid binding	7/453	54/18432	0.000337602	0.00693022	0.00568593	ANXA3	7
											HBV	GO:0005544	calcium-dependent phospholipid binding	7/453	54/18432	0.000337602	0.00693022	0.00568593	PLA2G4C	7
											HBV	GO:0005544	calcium-dependent phospholipid binding	7/453	54/18432	0.000337602	0.00693022	0.00568593	ANXA1	7
											HBV	GO:0005544	calcium-dependent phospholipid binding	7/453	54/18432	0.000337602	0.00693022	0.00568593	SYT11	7
											HBV	GO:0005544	calcium-dependent phospholipid binding	7/453	54/18432	0.000337602	0.00693022	0.00568593	ANXA4	7
											HBV	GO:0005544	calcium-dependent phospholipid binding	7/453	54/18432	0.000337602	0.00693022	0.00568593	CPNE9	7
											HBV	GO:0005544	calcium-dependent phospholipid binding	7/453	54/18432	0.000337602	0.00693022	0.00568593	SYT17	7
											HBV	GO:0015294	solute:cation symporter activity	10/453	109/18432	0.00035461	0.00700795	0.0057497	SLC13A5	10
											HBV	GO:0015294	solute:cation symporter activity	10/453	109/18432	0.00035461	0.00700795	0.0057497	SLC38A3	10
											HBV	GO:0015294	solute:cation symporter activity	10/453	109/18432	0.00035461	0.00700795	0.0057497	SLC17A1	10
											HBV	GO:0015294	solute:cation symporter activity	10/453	109/18432	0.00035461	0.00700795	0.0057497	SLC17A3	10
											HBV	GO:0015294	solute:cation symporter activity	10/453	109/18432	0.00035461	0.00700795	0.0057497	SLC17A4	10
											HBV	GO:0015294	solute:cation symporter activity	10/453	109/18432	0.00035461	0.00700795	0.0057497	SLC6A1	10
											HBV	GO:0015294	solute:cation symporter activity	10/453	109/18432	0.00035461	0.00700795	0.0057497	SLC17A2	10
											HBV	GO:0015294	solute:cation symporter activity	10/453	109/18432	0.00035461	0.00700795	0.0057497	SLC1A2	10
											HBV	GO:0015294	solute:cation symporter activity	10/453	109/18432	0.00035461	0.00700795	0.0057497	SLC6A12	10
											HBV	GO:0015294	solute:cation symporter activity	10/453	109/18432	0.00035461	0.00700795	0.0057497	SLC16A3	10
											HBV	GO:0017171	serine hydrolase activity	14/453	196/18432	0.000362512	0.00700795	0.0057497	ACHE	14
											HBV	GO:0017171	serine hydrolase activity	14/453	196/18432	0.000362512	0.00700795	0.0057497	MMP10	14
											HBV	GO:0017171	serine hydrolase activity	14/453	196/18432	0.000362512	0.00700795	0.0057497	MMP1	14
											HBV	GO:0017171	serine hydrolase activity	14/453	196/18432	0.000362512	0.00700795	0.0057497	HP	14
											HBV	GO:0017171	serine hydrolase activity	14/453	196/18432	0.000362512	0.00700795	0.0057497	LPA	14
											HBV	GO:0017171	serine hydrolase activity	14/453	196/18432	0.000362512	0.00700795	0.0057497	PLG	14
											HBV	GO:0017171	serine hydrolase activity	14/453	196/18432	0.000362512	0.00700795	0.0057497	C1S	14
											HBV	GO:0017171	serine hydrolase activity	14/453	196/18432	0.000362512	0.00700795	0.0057497	TMPRSS6	14
											HBV	GO:0017171	serine hydrolase activity	14/453	196/18432	0.000362512	0.00700795	0.0057497	F12	14
											HBV	GO:0017171	serine hydrolase activity	14/453	196/18432	0.000362512	0.00700795	0.0057497	C1R	14
											HBV	GO:0017171	serine hydrolase activity	14/453	196/18432	0.000362512	0.00700795	0.0057497	KLKB1	14
											HBV	GO:0017171	serine hydrolase activity	14/453	196/18432	0.000362512	0.00700795	0.0057497	C2	14
											HBV	GO:0017171	serine hydrolase activity	14/453	196/18432	0.000362512	0.00700795	0.0057497	MASP1	14
											HBV	GO:0017171	serine hydrolase activity	14/453	196/18432	0.000362512	0.00700795	0.0057497	HGFAC	14
											HBV	GO:0001848	complement binding	5/453	26/18432	0.000376464	0.00700795	0.0057497	ITGAM	5
											HBV	GO:0001848	complement binding	5/453	26/18432	0.000376464	0.00700795	0.0057497	CFHR2	5
											HBV	GO:0001848	complement binding	5/453	26/18432	0.000376464	0.00700795	0.0057497	CFHR4	5
											HBV	GO:0001848	complement binding	5/453	26/18432	0.000376464	0.00700795	0.0057497	CFHR3	5
											HBV	GO:0001848	complement binding	5/453	26/18432	0.000376464	0.00700795	0.0057497	CFHR5	5
											HBV	GO:0004252	serine-type endopeptidase activity	13/453	174/18432	0.00037932	0.00700795	0.0057497	MMP10	13
											HBV	GO:0004252	serine-type endopeptidase activity	13/453	174/18432	0.00037932	0.00700795	0.0057497	MMP1	13
											HBV	GO:0004252	serine-type endopeptidase activity	13/453	174/18432	0.00037932	0.00700795	0.0057497	HP	13
											HBV	GO:0004252	serine-type endopeptidase activity	13/453	174/18432	0.00037932	0.00700795	0.0057497	LPA	13
											HBV	GO:0004252	serine-type endopeptidase activity	13/453	174/18432	0.00037932	0.00700795	0.0057497	PLG	13
											HBV	GO:0004252	serine-type endopeptidase activity	13/453	174/18432	0.00037932	0.00700795	0.0057497	C1S	13
											HBV	GO:0004252	serine-type endopeptidase activity	13/453	174/18432	0.00037932	0.00700795	0.0057497	TMPRSS6	13
											HBV	GO:0004252	serine-type endopeptidase activity	13/453	174/18432	0.00037932	0.00700795	0.0057497	F12	13
											HBV	GO:0004252	serine-type endopeptidase activity	13/453	174/18432	0.00037932	0.00700795	0.0057497	C1R	13
											HBV	GO:0004252	serine-type endopeptidase activity	13/453	174/18432	0.00037932	0.00700795	0.0057497	KLKB1	13
											HBV	GO:0004252	serine-type endopeptidase activity	13/453	174/18432	0.00037932	0.00700795	0.0057497	C2	13
											HBV	GO:0004252	serine-type endopeptidase activity	13/453	174/18432	0.00037932	0.00700795	0.0057497	MASP1	13
											HBV	GO:0004252	serine-type endopeptidase activity	13/453	174/18432	0.00037932	0.00700795	0.0057497	HGFAC	13
											HBV	GO:0016709	oxidoreductase activity, acting on paired donors, with incorporation or reduction of molecular oxygen, NAD(P)H as one donor, and incorporation of one atom of oxygen	6/453	40/18432	0.0004028	0.00726023	0.00595668	CYP51A1	6
											HBV	GO:0016709	oxidoreductase activity, acting on paired donors, with incorporation or reduction of molecular oxygen, NAD(P)H as one donor, and incorporation of one atom of oxygen	6/453	40/18432	0.0004028	0.00726023	0.00595668	AKR1C2	6
											HBV	GO:0016709	oxidoreductase activity, acting on paired donors, with incorporation or reduction of molecular oxygen, NAD(P)H as one donor, and incorporation of one atom of oxygen	6/453	40/18432	0.0004028	0.00726023	0.00595668	NOS2	6
											HBV	GO:0016709	oxidoreductase activity, acting on paired donors, with incorporation or reduction of molecular oxygen, NAD(P)H as one donor, and incorporation of one atom of oxygen	6/453	40/18432	0.0004028	0.00726023	0.00595668	AKR1D1	6
											HBV	GO:0016709	oxidoreductase activity, acting on paired donors, with incorporation or reduction of molecular oxygen, NAD(P)H as one donor, and incorporation of one atom of oxygen	6/453	40/18432	0.0004028	0.00726023	0.00595668	CYP3A4	6
											HBV	GO:0016709	oxidoreductase activity, acting on paired donors, with incorporation or reduction of molecular oxygen, NAD(P)H as one donor, and incorporation of one atom of oxygen	6/453	40/18432	0.0004028	0.00726023	0.00595668	CYP4F2	6
											HBV	GO:0050840	extracellular matrix binding	7/453	56/18432	0.000423855	0.00745783	0.00611881	CCN1	7
											HBV	GO:0050840	extracellular matrix binding	7/453	56/18432	0.000423855	0.00745783	0.00611881	ACHE	7
											HBV	GO:0050840	extracellular matrix binding	7/453	56/18432	0.000423855	0.00745783	0.00611881	THBS1	7
											HBV	GO:0050840	extracellular matrix binding	7/453	56/18432	0.000423855	0.00745783	0.00611881	NTN4	7
											HBV	GO:0050840	extracellular matrix binding	7/453	56/18432	0.000423855	0.00745783	0.00611881	LGALS1	7
											HBV	GO:0050840	extracellular matrix binding	7/453	56/18432	0.000423855	0.00745783	0.00611881	SMOC1	7
											HBV	GO:0050840	extracellular matrix binding	7/453	56/18432	0.000423855	0.00745783	0.00611881	LYPD3	7
											HBV	GO:0016877	ligase activity, forming carbon-sulfur bonds	6/453	41/18432	0.000462182	0.00794309	0.00651694	ACSL4	6
											HBV	GO:0016877	ligase activity, forming carbon-sulfur bonds	6/453	41/18432	0.000462182	0.00794309	0.00651694	ACSM2B	6
											HBV	GO:0016877	ligase activity, forming carbon-sulfur bonds	6/453	41/18432	0.000462182	0.00794309	0.00651694	ACSL5	6
											HBV	GO:0016877	ligase activity, forming carbon-sulfur bonds	6/453	41/18432	0.000462182	0.00794309	0.00651694	ACSM3	6
											HBV	GO:0016877	ligase activity, forming carbon-sulfur bonds	6/453	41/18432	0.000462182	0.00794309	0.00651694	ACSM5	6
											HBV	GO:0016877	ligase activity, forming carbon-sulfur bonds	6/453	41/18432	0.000462182	0.00794309	0.00651694	SLC27A5	6
											HBV	GO:0072341	modified amino acid binding	9/453	94/18432	0.000506958	0.0085146	0.00698584	SYT11	9
											HBV	GO:0072341	modified amino acid binding	9/453	94/18432	0.000506958	0.0085146	0.00698584	THBS1	9
											HBV	GO:0072341	modified amino acid binding	9/453	94/18432	0.000506958	0.0085146	0.00698584	OSBPL10	9
											HBV	GO:0072341	modified amino acid binding	9/453	94/18432	0.000506958	0.0085146	0.00698584	CBS	9
											HBV	GO:0072341	modified amino acid binding	9/453	94/18432	0.000506958	0.0085146	0.00698584	FTCD	9
											HBV	GO:0072341	modified amino acid binding	9/453	94/18432	0.000506958	0.0085146	0.00698584	GNMT	9
											HBV	GO:0072341	modified amino acid binding	9/453	94/18432	0.000506958	0.0085146	0.00698584	HMGB1	9
											HBV	GO:0072341	modified amino acid binding	9/453	94/18432	0.000506958	0.0085146	0.00698584	SYT17	9
											HBV	GO:0072341	modified amino acid binding	9/453	94/18432	0.000506958	0.0085146	0.00698584	HSPA8	9
											HBV	GO:0043236	laminin binding	5/453	28/18432	0.000540178	0.00887093	0.00727819	ACHE	5
											HBV	GO:0043236	laminin binding	5/453	28/18432	0.000540178	0.00887093	0.00727819	THBS1	5
											HBV	GO:0043236	laminin binding	5/453	28/18432	0.000540178	0.00887093	0.00727819	NTN4	5
											HBV	GO:0043236	laminin binding	5/453	28/18432	0.000540178	0.00887093	0.00727819	LGALS1	5
											HBV	GO:0043236	laminin binding	5/453	28/18432	0.000540178	0.00887093	0.00727819	LYPD3	5
											HBV	GO:0005319	lipid transporter activity	12/453	161/18432	0.000643661	0.0103405	0.00848395	OSBPL10	12
											HBV	GO:0005319	lipid transporter activity	12/453	161/18432	0.000643661	0.0103405	0.00848395	ATP11A	12
											HBV	GO:0005319	lipid transporter activity	12/453	161/18432	0.000643661	0.0103405	0.00848395	CFHR4	12
											HBV	GO:0005319	lipid transporter activity	12/453	161/18432	0.000643661	0.0103405	0.00848395	FABP1	12
											HBV	GO:0005319	lipid transporter activity	12/453	161/18432	0.000643661	0.0103405	0.00848395	ABCG8	12
											HBV	GO:0005319	lipid transporter activity	12/453	161/18432	0.000643661	0.0103405	0.00848395	ABCB4	12
											HBV	GO:0005319	lipid transporter activity	12/453	161/18432	0.000643661	0.0103405	0.00848395	APOA2	12
											HBV	GO:0005319	lipid transporter activity	12/453	161/18432	0.000643661	0.0103405	0.00848395	TTPA	12
											HBV	GO:0005319	lipid transporter activity	12/453	161/18432	0.000643661	0.0103405	0.00848395	ABCG5	12
											HBV	GO:0005319	lipid transporter activity	12/453	161/18432	0.000643661	0.0103405	0.00848395	SLC27A5	12
											HBV	GO:0005319	lipid transporter activity	12/453	161/18432	0.000643661	0.0103405	0.00848395	APOA4	12
											HBV	GO:0005319	lipid transporter activity	12/453	161/18432	0.000643661	0.0103405	0.00848395	ABCB11	12
											HBV	GO:0008392	arachidonic acid epoxygenase activity	4/453	17/18432	0.000664439	0.0104472	0.00857149	CYP4F2	4
											HBV	GO:0008392	arachidonic acid epoxygenase activity	4/453	17/18432	0.000664439	0.0104472	0.00857149	CYP4F12	4
											HBV	GO:0008392	arachidonic acid epoxygenase activity	4/453	17/18432	0.000664439	0.0104472	0.00857149	CYP2C8	4
											HBV	GO:0008392	arachidonic acid epoxygenase activity	4/453	17/18432	0.000664439	0.0104472	0.00857149	CYP4A11	4
											HBV	GO:0046943	carboxylic acid transmembrane transporter activity	12/453	165/18432	0.00079979	0.0121675	0.00998286	SLC7A6	12
											HBV	GO:0046943	carboxylic acid transmembrane transporter activity	12/453	165/18432	0.00079979	0.0121675	0.00998286	SLC7A7	12
											HBV	GO:0046943	carboxylic acid transmembrane transporter activity	12/453	165/18432	0.00079979	0.0121675	0.00998286	SLC7A1	12
											HBV	GO:0046943	carboxylic acid transmembrane transporter activity	12/453	165/18432	0.00079979	0.0121675	0.00998286	SLC7A8	12
											HBV	GO:0046943	carboxylic acid transmembrane transporter activity	12/453	165/18432	0.00079979	0.0121675	0.00998286	SLC13A5	12
											HBV	GO:0046943	carboxylic acid transmembrane transporter activity	12/453	165/18432	0.00079979	0.0121675	0.00998286	SLC38A3	12
											HBV	GO:0046943	carboxylic acid transmembrane transporter activity	12/453	165/18432	0.00079979	0.0121675	0.00998286	SLC6A1	12
											HBV	GO:0046943	carboxylic acid transmembrane transporter activity	12/453	165/18432	0.00079979	0.0121675	0.00998286	SLC1A2	12
											HBV	GO:0046943	carboxylic acid transmembrane transporter activity	12/453	165/18432	0.00079979	0.0121675	0.00998286	SLC6A12	12
											HBV	GO:0046943	carboxylic acid transmembrane transporter activity	12/453	165/18432	0.00079979	0.0121675	0.00998286	SLC27A5	12
											HBV	GO:0046943	carboxylic acid transmembrane transporter activity	12/453	165/18432	0.00079979	0.0121675	0.00998286	SLC16A3	12
											HBV	GO:0046943	carboxylic acid transmembrane transporter activity	12/453	165/18432	0.00079979	0.0121675	0.00998286	ABCB11	12
											HBV	GO:0004303	estradiol 17-beta-dehydrogenase activity	4/453	18/18432	0.000837802	0.0121675	0.00998286	AKR1C2	4
											HBV	GO:0004303	estradiol 17-beta-dehydrogenase activity	4/453	18/18432	0.000837802	0.0121675	0.00998286	HSD17B4	4
											HBV	GO:0004303	estradiol 17-beta-dehydrogenase activity	4/453	18/18432	0.000837802	0.0121675	0.00998286	HSD17B8	4
											HBV	GO:0004303	estradiol 17-beta-dehydrogenase activity	4/453	18/18432	0.000837802	0.0121675	0.00998286	HSD17B6	4
											HBV	GO:0015174	basic amino acid transmembrane transporter activity	4/453	18/18432	0.000837802	0.0121675	0.00998286	SLC7A6	4
											HBV	GO:0015174	basic amino acid transmembrane transporter activity	4/453	18/18432	0.000837802	0.0121675	0.00998286	SLC7A7	4
											HBV	GO:0015174	basic amino acid transmembrane transporter activity	4/453	18/18432	0.000837802	0.0121675	0.00998286	SLC7A1	4
											HBV	GO:0015174	basic amino acid transmembrane transporter activity	4/453	18/18432	0.000837802	0.0121675	0.00998286	SLC38A3	4
											HBV	GO:0005342	organic acid transmembrane transporter activity	12/453	166/18432	0.000843413	0.0121675	0.00998286	SLC7A6	12
											HBV	GO:0005342	organic acid transmembrane transporter activity	12/453	166/18432	0.000843413	0.0121675	0.00998286	SLC7A7	12
											HBV	GO:0005342	organic acid transmembrane transporter activity	12/453	166/18432	0.000843413	0.0121675	0.00998286	SLC7A1	12
											HBV	GO:0005342	organic acid transmembrane transporter activity	12/453	166/18432	0.000843413	0.0121675	0.00998286	SLC7A8	12
											HBV	GO:0005342	organic acid transmembrane transporter activity	12/453	166/18432	0.000843413	0.0121675	0.00998286	SLC13A5	12
											HBV	GO:0005342	organic acid transmembrane transporter activity	12/453	166/18432	0.000843413	0.0121675	0.00998286	SLC38A3	12
											HBV	GO:0005342	organic acid transmembrane transporter activity	12/453	166/18432	0.000843413	0.0121675	0.00998286	SLC6A1	12
											HBV	GO:0005342	organic acid transmembrane transporter activity	12/453	166/18432	0.000843413	0.0121675	0.00998286	SLC1A2	12
											HBV	GO:0005342	organic acid transmembrane transporter activity	12/453	166/18432	0.000843413	0.0121675	0.00998286	SLC6A12	12
											HBV	GO:0005342	organic acid transmembrane transporter activity	12/453	166/18432	0.000843413	0.0121675	0.00998286	SLC27A5	12
											HBV	GO:0005342	organic acid transmembrane transporter activity	12/453	166/18432	0.000843413	0.0121675	0.00998286	SLC16A3	12
											HBV	GO:0005342	organic acid transmembrane transporter activity	12/453	166/18432	0.000843413	0.0121675	0.00998286	ABCB11	12
											HBV	GO:0005496	steroid binding	9/453	101/18432	0.000856169	0.0121675	0.00998286	OSBPL10	9
											HBV	GO:0005496	steroid binding	9/453	101/18432	0.000856169	0.0121675	0.00998286	APOA5	9
											HBV	GO:0005496	steroid binding	9/453	101/18432	0.000856169	0.0121675	0.00998286	AKR1D1	9
											HBV	GO:0005496	steroid binding	9/453	101/18432	0.000856169	0.0121675	0.00998286	GC	9
											HBV	GO:0005496	steroid binding	9/453	101/18432	0.000856169	0.0121675	0.00998286	CYP3A4	9
											HBV	GO:0005496	steroid binding	9/453	101/18432	0.000856169	0.0121675	0.00998286	SERPINA6	9
											HBV	GO:0005496	steroid binding	9/453	101/18432	0.000856169	0.0121675	0.00998286	APOA2	9
											HBV	GO:0005496	steroid binding	9/453	101/18432	0.000856169	0.0121675	0.00998286	APOA4	9
											HBV	GO:0005496	steroid binding	9/453	101/18432	0.000856169	0.0121675	0.00998286	RORC	9
											HBV	GO:0033764	steroid dehydrogenase activity, acting on the CH-OH group of donors, NAD or NADP as acceptor	5/453	31/18432	0.000879018	0.0122565	0.0100559	HSD3B1	5
											HBV	GO:0033764	steroid dehydrogenase activity, acting on the CH-OH group of donors, NAD or NADP as acceptor	5/453	31/18432	0.000879018	0.0122565	0.0100559	AKR1C2	5
											HBV	GO:0033764	steroid dehydrogenase activity, acting on the CH-OH group of donors, NAD or NADP as acceptor	5/453	31/18432	0.000879018	0.0122565	0.0100559	HSD17B4	5
											HBV	GO:0033764	steroid dehydrogenase activity, acting on the CH-OH group of donors, NAD or NADP as acceptor	5/453	31/18432	0.000879018	0.0122565	0.0100559	HSD17B8	5
											HBV	GO:0033764	steroid dehydrogenase activity, acting on the CH-OH group of donors, NAD or NADP as acceptor	5/453	31/18432	0.000879018	0.0122565	0.0100559	HSD17B6	5
											HBV	GO:0008236	serine-type peptidase activity	13/453	192/18432	0.000958455	0.0131166	0.0107616	MMP10	13
											HBV	GO:0008236	serine-type peptidase activity	13/453	192/18432	0.000958455	0.0131166	0.0107616	MMP1	13
											HBV	GO:0008236	serine-type peptidase activity	13/453	192/18432	0.000958455	0.0131166	0.0107616	HP	13
											HBV	GO:0008236	serine-type peptidase activity	13/453	192/18432	0.000958455	0.0131166	0.0107616	LPA	13
											HBV	GO:0008236	serine-type peptidase activity	13/453	192/18432	0.000958455	0.0131166	0.0107616	PLG	13
											HBV	GO:0008236	serine-type peptidase activity	13/453	192/18432	0.000958455	0.0131166	0.0107616	C1S	13
											HBV	GO:0008236	serine-type peptidase activity	13/453	192/18432	0.000958455	0.0131166	0.0107616	TMPRSS6	13
											HBV	GO:0008236	serine-type peptidase activity	13/453	192/18432	0.000958455	0.0131166	0.0107616	F12	13
											HBV	GO:0008236	serine-type peptidase activity	13/453	192/18432	0.000958455	0.0131166	0.0107616	C1R	13
											HBV	GO:0008236	serine-type peptidase activity	13/453	192/18432	0.000958455	0.0131166	0.0107616	KLKB1	13
											HBV	GO:0008236	serine-type peptidase activity	13/453	192/18432	0.000958455	0.0131166	0.0107616	C2	13
											HBV	GO:0008236	serine-type peptidase activity	13/453	192/18432	0.000958455	0.0131166	0.0107616	MASP1	13
											HBV	GO:0008236	serine-type peptidase activity	13/453	192/18432	0.000958455	0.0131166	0.0107616	HGFAC	13
											HBV	GO:0005343	organic acid:sodium symporter activity	5/453	32/18432	0.00102101	0.0137186	0.0112555	SLC13A5	5
											HBV	GO:0005343	organic acid:sodium symporter activity	5/453	32/18432	0.00102101	0.0137186	0.0112555	SLC38A3	5
											HBV	GO:0005343	organic acid:sodium symporter activity	5/453	32/18432	0.00102101	0.0137186	0.0112555	SLC6A1	5
											HBV	GO:0005343	organic acid:sodium symporter activity	5/453	32/18432	0.00102101	0.0137186	0.0112555	SLC1A2	5
											HBV	GO:0005343	organic acid:sodium symporter activity	5/453	32/18432	0.00102101	0.0137186	0.0112555	SLC6A12	5
											HBV	GO:0005283	amino acid:sodium symporter activity	4/453	19/18432	0.00104076	0.0137344	0.0112684	SLC38A3	4
											HBV	GO:0005283	amino acid:sodium symporter activity	4/453	19/18432	0.00104076	0.0137344	0.0112684	SLC6A1	4
											HBV	GO:0005283	amino acid:sodium symporter activity	4/453	19/18432	0.00104076	0.0137344	0.0112684	SLC1A2	4
											HBV	GO:0005283	amino acid:sodium symporter activity	4/453	19/18432	0.00104076	0.0137344	0.0112684	SLC6A12	4
											HBV	GO:0015171	amino acid transmembrane transporter activity	8/453	85/18432	0.00115218	0.0147297	0.012085	SLC7A6	8
											HBV	GO:0015171	amino acid transmembrane transporter activity	8/453	85/18432	0.00115218	0.0147297	0.012085	SLC7A7	8
											HBV	GO:0015171	amino acid transmembrane transporter activity	8/453	85/18432	0.00115218	0.0147297	0.012085	SLC7A1	8
											HBV	GO:0015171	amino acid transmembrane transporter activity	8/453	85/18432	0.00115218	0.0147297	0.012085	SLC7A8	8
											HBV	GO:0015171	amino acid transmembrane transporter activity	8/453	85/18432	0.00115218	0.0147297	0.012085	SLC38A3	8
											HBV	GO:0015171	amino acid transmembrane transporter activity	8/453	85/18432	0.00115218	0.0147297	0.012085	SLC6A1	8
											HBV	GO:0015171	amino acid transmembrane transporter activity	8/453	85/18432	0.00115218	0.0147297	0.012085	SLC1A2	8
											HBV	GO:0015171	amino acid transmembrane transporter activity	8/453	85/18432	0.00115218	0.0147297	0.012085	SLC6A12	8
											HBV	GO:0019842	vitamin binding	11/453	149/18432	0.00115605	0.0147297	0.012085	GAD1	11
											HBV	GO:0019842	vitamin binding	11/453	149/18432	0.00115605	0.0147297	0.012085	EGLN3	11
											HBV	GO:0019842	vitamin binding	11/453	149/18432	0.00115605	0.0147297	0.012085	CBS	11
											HBV	GO:0019842	vitamin binding	11/453	149/18432	0.00115605	0.0147297	0.012085	AGXT	11
											HBV	GO:0019842	vitamin binding	11/453	149/18432	0.00115605	0.0147297	0.012085	GC	11
											HBV	GO:0019842	vitamin binding	11/453	149/18432	0.00115605	0.0147297	0.012085	ADH4	11
											HBV	GO:0019842	vitamin binding	11/453	149/18432	0.00115605	0.0147297	0.012085	ALB	11
											HBV	GO:0019842	vitamin binding	11/453	149/18432	0.00115605	0.0147297	0.012085	FTCD	11
											HBV	GO:0019842	vitamin binding	11/453	149/18432	0.00115605	0.0147297	0.012085	DDC	11
											HBV	GO:0019842	vitamin binding	11/453	149/18432	0.00115605	0.0147297	0.012085	GNMT	11
											HBV	GO:0019842	vitamin binding	11/453	149/18432	0.00115605	0.0147297	0.012085	TTPA	11
											HBV	GO:0016408	C-acyltransferase activity	4/453	20/18432	0.0012759	0.0159812	0.0131119	ACAA2	4
											HBV	GO:0016408	C-acyltransferase activity	4/453	20/18432	0.0012759	0.0159812	0.0131119	ACSM2B	4
											HBV	GO:0016408	C-acyltransferase activity	4/453	20/18432	0.0012759	0.0159812	0.0131119	ACSM3	4
											HBV	GO:0016408	C-acyltransferase activity	4/453	20/18432	0.0012759	0.0159812	0.0131119	ACSM5	4
											HBV	GO:0016830	carbon-carbon lyase activity	6/453	51/18432	0.0015058	0.0185465	0.0152165	GAD1	6
											HBV	GO:0016830	carbon-carbon lyase activity	6/453	51/18432	0.0015058	0.0185465	0.0152165	ME3	6
											HBV	GO:0016830	carbon-carbon lyase activity	6/453	51/18432	0.0015058	0.0185465	0.0152165	DDC	6
											HBV	GO:0016830	carbon-carbon lyase activity	6/453	51/18432	0.0015058	0.0185465	0.0152165	ALDOC	6
											HBV	GO:0016830	carbon-carbon lyase activity	6/453	51/18432	0.0015058	0.0185465	0.0152165	ALDOB	6
											HBV	GO:0016830	carbon-carbon lyase activity	6/453	51/18432	0.0015058	0.0185465	0.0152165	PCK1	6
											HBV	GO:0015248	sterol transporter activity	5/453	36/18432	0.00176357	0.0213652	0.0175292	OSBPL10	5
											HBV	GO:0015248	sterol transporter activity	5/453	36/18432	0.00176357	0.0213652	0.0175292	ABCG8	5
											HBV	GO:0015248	sterol transporter activity	5/453	36/18432	0.00176357	0.0213652	0.0175292	APOA2	5
											HBV	GO:0015248	sterol transporter activity	5/453	36/18432	0.00176357	0.0213652	0.0175292	ABCG5	5
											HBV	GO:0015248	sterol transporter activity	5/453	36/18432	0.00176357	0.0213652	0.0175292	APOA4	5
											HBV	GO:0120020	cholesterol transfer activity	4/453	22/18432	0.00185299	0.0220864	0.0181209	ABCG8	4
											HBV	GO:0120020	cholesterol transfer activity	4/453	22/18432	0.00185299	0.0220864	0.0181209	APOA2	4
											HBV	GO:0120020	cholesterol transfer activity	4/453	22/18432	0.00185299	0.0220864	0.0181209	ABCG5	4
											HBV	GO:0120020	cholesterol transfer activity	4/453	22/18432	0.00185299	0.0220864	0.0181209	APOA4	4
											HBV	GO:0043177	organic acid binding	10/453	137/18432	0.00207967	0.0242534	0.0198988	STX3	10
											HBV	GO:0043177	organic acid binding	10/453	137/18432	0.00207967	0.0242534	0.0198988	EGLN3	10
											HBV	GO:0043177	organic acid binding	10/453	137/18432	0.00207967	0.0242534	0.0198988	NOS2	10
											HBV	GO:0043177	organic acid binding	10/453	137/18432	0.00207967	0.0242534	0.0198988	AGXT	10
											HBV	GO:0043177	organic acid binding	10/453	137/18432	0.00207967	0.0242534	0.0198988	SERPINA5	10
											HBV	GO:0043177	organic acid binding	10/453	137/18432	0.00207967	0.0242534	0.0198988	FTCD	10
											HBV	GO:0043177	organic acid binding	10/453	137/18432	0.00207967	0.0242534	0.0198988	DDC	10
											HBV	GO:0043177	organic acid binding	10/453	137/18432	0.00207967	0.0242534	0.0198988	GNMT	10
											HBV	GO:0043177	organic acid binding	10/453	137/18432	0.00207967	0.0242534	0.0198988	FABP1	10
											HBV	GO:0043177	organic acid binding	10/453	137/18432	0.00207967	0.0242534	0.0198988	OTC	10
											HBV	GO:0016725	oxidoreductase activity, acting on CH or CH2 groups	3/453	11/18432	0.00210043	0.0242534	0.0198988	CYP3A4	3
											HBV	GO:0016725	oxidoreductase activity, acting on CH or CH2 groups	3/453	11/18432	0.00210043	0.0242534	0.0198988	ACOX2	3
											HBV	GO:0016725	oxidoreductase activity, acting on CH or CH2 groups	3/453	11/18432	0.00210043	0.0242534	0.0198988	CYP2C8	3
											HBV	GO:0120015	sterol transfer activity	4/453	23/18432	0.00220001	0.0250124	0.0205215	ABCG8	4
											HBV	GO:0120015	sterol transfer activity	4/453	23/18432	0.00220001	0.0250124	0.0205215	APOA2	4
											HBV	GO:0120015	sterol transfer activity	4/453	23/18432	0.00220001	0.0250124	0.0205215	ABCG5	4
											HBV	GO:0120015	sterol transfer activity	4/453	23/18432	0.00220001	0.0250124	0.0205215	APOA4	4
											HBV	GO:0071949	FAD binding	5/453	39/18432	0.00253592	0.0281401	0.0230877	TXNRD1	5
											HBV	GO:0071949	FAD binding	5/453	39/18432	0.00253592	0.0281401	0.0230877	ACOX2	5
											HBV	GO:0071949	FAD binding	5/453	39/18432	0.00253592	0.0281401	0.0230877	DAO	5
											HBV	GO:0071949	FAD binding	5/453	39/18432	0.00253592	0.0281401	0.0230877	LDHD	5
											HBV	GO:0071949	FAD binding	5/453	39/18432	0.00253592	0.0281401	0.0230877	PRODH2	5
											HBV	GO:0008106	alcohol dehydrogenase (NADP+) activity	4/453	24/18432	0.00258935	0.0281401	0.0230877	AKR1C2	4
											HBV	GO:0008106	alcohol dehydrogenase (NADP+) activity	4/453	24/18432	0.00258935	0.0281401	0.0230877	AKR1B1	4
											HBV	GO:0008106	alcohol dehydrogenase (NADP+) activity	4/453	24/18432	0.00258935	0.0281401	0.0230877	AKR1D1	4
											HBV	GO:0008106	alcohol dehydrogenase (NADP+) activity	4/453	24/18432	0.00258935	0.0281401	0.0230877	ADH4	4
											HBV	GO:0070412	R-SMAD binding	4/453	24/18432	0.00258935	0.0281401	0.0230877	ANKRD1	4
											HBV	GO:0070412	R-SMAD binding	4/453	24/18432	0.00258935	0.0281401	0.0230877	FOS	4
											HBV	GO:0070412	R-SMAD binding	4/453	24/18432	0.00258935	0.0281401	0.0230877	DDX5	4
											HBV	GO:0070412	R-SMAD binding	4/453	24/18432	0.00258935	0.0281401	0.0230877	SMAD2	4
											HBV	GO:0005416	amino acid:cation symporter activity	4/453	25/18432	0.00302346	0.0323817	0.0265677	SLC38A3	4
											HBV	GO:0005416	amino acid:cation symporter activity	4/453	25/18432	0.00302346	0.0323817	0.0265677	SLC6A1	4
											HBV	GO:0005416	amino acid:cation symporter activity	4/453	25/18432	0.00302346	0.0323817	0.0265677	SLC1A2	4
											HBV	GO:0005416	amino acid:cation symporter activity	4/453	25/18432	0.00302346	0.0323817	0.0265677	SLC6A12	4
											HBV	GO:0015293	symporter activity	10/453	145/18432	0.00314618	0.0332147	0.0272512	SLC13A5	10
											HBV	GO:0015293	symporter activity	10/453	145/18432	0.00314618	0.0332147	0.0272512	SLC38A3	10
											HBV	GO:0015293	symporter activity	10/453	145/18432	0.00314618	0.0332147	0.0272512	SLC17A1	10
											HBV	GO:0015293	symporter activity	10/453	145/18432	0.00314618	0.0332147	0.0272512	SLC17A3	10
											HBV	GO:0015293	symporter activity	10/453	145/18432	0.00314618	0.0332147	0.0272512	SLC17A4	10
											HBV	GO:0015293	symporter activity	10/453	145/18432	0.00314618	0.0332147	0.0272512	SLC6A1	10
											HBV	GO:0015293	symporter activity	10/453	145/18432	0.00314618	0.0332147	0.0272512	SLC17A2	10
											HBV	GO:0015293	symporter activity	10/453	145/18432	0.00314618	0.0332147	0.0272512	SLC1A2	10
											HBV	GO:0015293	symporter activity	10/453	145/18432	0.00314618	0.0332147	0.0272512	SLC6A12	10
											HBV	GO:0015293	symporter activity	10/453	145/18432	0.00314618	0.0332147	0.0272512	SLC16A3	10
											HBV	GO:0031406	carboxylic acid binding	11/453	171/18432	0.00342623	0.0356617	0.0292588	STX3	11
											HBV	GO:0031406	carboxylic acid binding	11/453	171/18432	0.00342623	0.0356617	0.0292588	EGLN3	11
											HBV	GO:0031406	carboxylic acid binding	11/453	171/18432	0.00342623	0.0356617	0.0292588	AKR1C2	11
											HBV	GO:0031406	carboxylic acid binding	11/453	171/18432	0.00342623	0.0356617	0.0292588	NOS2	11
											HBV	GO:0031406	carboxylic acid binding	11/453	171/18432	0.00342623	0.0356617	0.0292588	SERPINA5	11
											HBV	GO:0031406	carboxylic acid binding	11/453	171/18432	0.00342623	0.0356617	0.0292588	ALB	11
											HBV	GO:0031406	carboxylic acid binding	11/453	171/18432	0.00342623	0.0356617	0.0292588	FTCD	11
											HBV	GO:0031406	carboxylic acid binding	11/453	171/18432	0.00342623	0.0356617	0.0292588	GNMT	11
											HBV	GO:0031406	carboxylic acid binding	11/453	171/18432	0.00342623	0.0356617	0.0292588	FABP1	11
											HBV	GO:0031406	carboxylic acid binding	11/453	171/18432	0.00342623	0.0356617	0.0292588	ACOX2	11
											HBV	GO:0031406	carboxylic acid binding	11/453	171/18432	0.00342623	0.0356617	0.0292588	PCK1	11
											HBV	GO:0022804	active transmembrane transporter activity	20/453	417/18432	0.00359587	0.0369076	0.030281	SLC7A6	20
											HBV	GO:0022804	active transmembrane transporter activity	20/453	417/18432	0.00359587	0.0369076	0.030281	TAP1	20
											HBV	GO:0022804	active transmembrane transporter activity	20/453	417/18432	0.00359587	0.0369076	0.030281	SLC7A8	20
											HBV	GO:0022804	active transmembrane transporter activity	20/453	417/18432	0.00359587	0.0369076	0.030281	SLC13A5	20
											HBV	GO:0022804	active transmembrane transporter activity	20/453	417/18432	0.00359587	0.0369076	0.030281	SLC22A7	20
											HBV	GO:0022804	active transmembrane transporter activity	20/453	417/18432	0.00359587	0.0369076	0.030281	SLC38A3	20
											HBV	GO:0022804	active transmembrane transporter activity	20/453	417/18432	0.00359587	0.0369076	0.030281	SLC17A1	20
											HBV	GO:0022804	active transmembrane transporter activity	20/453	417/18432	0.00359587	0.0369076	0.030281	CYB5A	20
											HBV	GO:0022804	active transmembrane transporter activity	20/453	417/18432	0.00359587	0.0369076	0.030281	SLC17A3	20
											HBV	GO:0022804	active transmembrane transporter activity	20/453	417/18432	0.00359587	0.0369076	0.030281	SLC17A4	20
											HBV	GO:0022804	active transmembrane transporter activity	20/453	417/18432	0.00359587	0.0369076	0.030281	ABCG8	20
											HBV	GO:0022804	active transmembrane transporter activity	20/453	417/18432	0.00359587	0.0369076	0.030281	SLC6A1	20
											HBV	GO:0022804	active transmembrane transporter activity	20/453	417/18432	0.00359587	0.0369076	0.030281	ABCB4	20
											HBV	GO:0022804	active transmembrane transporter activity	20/453	417/18432	0.00359587	0.0369076	0.030281	SLC17A2	20
											HBV	GO:0022804	active transmembrane transporter activity	20/453	417/18432	0.00359587	0.0369076	0.030281	SLC1A2	20
											HBV	GO:0022804	active transmembrane transporter activity	20/453	417/18432	0.00359587	0.0369076	0.030281	ABCG5	20
											HBV	GO:0022804	active transmembrane transporter activity	20/453	417/18432	0.00359587	0.0369076	0.030281	SLC6A12	20
											HBV	GO:0022804	active transmembrane transporter activity	20/453	417/18432	0.00359587	0.0369076	0.030281	SLC16A3	20
											HBV	GO:0022804	active transmembrane transporter activity	20/453	417/18432	0.00359587	0.0369076	0.030281	ABCB11	20
											HBV	GO:0022804	active transmembrane transporter activity	20/453	417/18432	0.00359587	0.0369076	0.030281	NDUFS5	20
											HBV	GO:0005201	extracellular matrix structural constituent	11/453	173/18432	0.00374302	0.0377515	0.0309734	CCN1	11
											HBV	GO:0005201	extracellular matrix structural constituent	11/453	173/18432	0.00374302	0.0377515	0.0309734	COL12A1	11
											HBV	GO:0005201	extracellular matrix structural constituent	11/453	173/18432	0.00374302	0.0377515	0.0309734	LAMC2	11
											HBV	GO:0005201	extracellular matrix structural constituent	11/453	173/18432	0.00374302	0.0377515	0.0309734	THBS1	11
											HBV	GO:0005201	extracellular matrix structural constituent	11/453	173/18432	0.00374302	0.0377515	0.0309734	LAMA3	11
											HBV	GO:0005201	extracellular matrix structural constituent	11/453	173/18432	0.00374302	0.0377515	0.0309734	CHI3L1	11
											HBV	GO:0005201	extracellular matrix structural constituent	11/453	173/18432	0.00374302	0.0377515	0.0309734	TNC	11
											HBV	GO:0005201	extracellular matrix structural constituent	11/453	173/18432	0.00374302	0.0377515	0.0309734	SRPX	11
											HBV	GO:0005201	extracellular matrix structural constituent	11/453	173/18432	0.00374302	0.0377515	0.0309734	COL18A1	11
											HBV	GO:0005201	extracellular matrix structural constituent	11/453	173/18432	0.00374302	0.0377515	0.0309734	FGG	11
											HBV	GO:0005201	extracellular matrix structural constituent	11/453	173/18432	0.00374302	0.0377515	0.0309734	HAPLN4	11
											HBV	GO:0001786	phosphatidylserine binding	6/453	61/18432	0.00378026	0.0377515	0.0309734	SYT11	6
											HBV	GO:0001786	phosphatidylserine binding	6/453	61/18432	0.00378026	0.0377515	0.0309734	THBS1	6
											HBV	GO:0001786	phosphatidylserine binding	6/453	61/18432	0.00378026	0.0377515	0.0309734	OSBPL10	6
											HBV	GO:0001786	phosphatidylserine binding	6/453	61/18432	0.00378026	0.0377515	0.0309734	HMGB1	6
											HBV	GO:0001786	phosphatidylserine binding	6/453	61/18432	0.00378026	0.0377515	0.0309734	SYT17	6
											HBV	GO:0001786	phosphatidylserine binding	6/453	61/18432	0.00378026	0.0377515	0.0309734	HSPA8	6
											HBV	GO:0038187	pattern recognition receptor activity	4/453	27/18432	0.0040355	0.0397632	0.0326239	NOD2	4
											HBV	GO:0038187	pattern recognition receptor activity	4/453	27/18432	0.0040355	0.0397632	0.0326239	PGLYRP2	4
											HBV	GO:0038187	pattern recognition receptor activity	4/453	27/18432	0.0040355	0.0397632	0.0326239	CD14	4
											HBV	GO:0038187	pattern recognition receptor activity	4/453	27/18432	0.0040355	0.0397632	0.0326239	TRIM5	4
											HBV	GO:0005506	iron ion binding	10/453	153/18432	0.00460899	0.0448164	0.0367698	CYP51A1	10
											HBV	GO:0005506	iron ion binding	10/453	153/18432	0.00460899	0.0448164	0.0367698	EGLN3	10
											HBV	GO:0005506	iron ion binding	10/453	153/18432	0.00460899	0.0448164	0.0367698	TF	10
											HBV	GO:0005506	iron ion binding	10/453	153/18432	0.00460899	0.0448164	0.0367698	CYP3A4	10
											HBV	GO:0005506	iron ion binding	10/453	153/18432	0.00460899	0.0448164	0.0367698	CYP4F2	10
											HBV	GO:0005506	iron ion binding	10/453	153/18432	0.00460899	0.0448164	0.0367698	CYP4F3	10
											HBV	GO:0005506	iron ion binding	10/453	153/18432	0.00460899	0.0448164	0.0367698	CYP4F12	10
											HBV	GO:0005506	iron ion binding	10/453	153/18432	0.00460899	0.0448164	0.0367698	CYP2C8	10
											HBV	GO:0005506	iron ion binding	10/453	153/18432	0.00460899	0.0448164	0.0367698	CYP4A11	10
											HBV	GO:0005506	iron ion binding	10/453	153/18432	0.00460899	0.0448164	0.0367698	CYP3A43	10
											HBV	GO:0004181	metallocarboxypeptidase activity	4/453	29/18432	0.0052546	0.0497345	0.0408049	CPA2	4
											HBV	GO:0004181	metallocarboxypeptidase activity	4/453	29/18432	0.0052546	0.0497345	0.0408049	ACE2	4
											HBV	GO:0004181	metallocarboxypeptidase activity	4/453	29/18432	0.0052546	0.0497345	0.0408049	CPA4	4
											HBV	GO:0004181	metallocarboxypeptidase activity	4/453	29/18432	0.0052546	0.0497345	0.0408049	AGBL2	4
											HBV	GO:0015081	sodium ion transmembrane transporter activity	10/453	156/18432	0.00527837	0.0497345	0.0408049	TRPM2	10
											HBV	GO:0015081	sodium ion transmembrane transporter activity	10/453	156/18432	0.00527837	0.0497345	0.0408049	SLC13A5	10
											HBV	GO:0015081	sodium ion transmembrane transporter activity	10/453	156/18432	0.00527837	0.0497345	0.0408049	SLC38A3	10
											HBV	GO:0015081	sodium ion transmembrane transporter activity	10/453	156/18432	0.00527837	0.0497345	0.0408049	SLC17A1	10
											HBV	GO:0015081	sodium ion transmembrane transporter activity	10/453	156/18432	0.00527837	0.0497345	0.0408049	SLC17A3	10
											HBV	GO:0015081	sodium ion transmembrane transporter activity	10/453	156/18432	0.00527837	0.0497345	0.0408049	SLC17A4	10
											HBV	GO:0015081	sodium ion transmembrane transporter activity	10/453	156/18432	0.00527837	0.0497345	0.0408049	SLC6A1	10
											HBV	GO:0015081	sodium ion transmembrane transporter activity	10/453	156/18432	0.00527837	0.0497345	0.0408049	SLC17A2	10
											HBV	GO:0015081	sodium ion transmembrane transporter activity	10/453	156/18432	0.00527837	0.0497345	0.0408049	SLC1A2	10
											HBV	GO:0015081	sodium ion transmembrane transporter activity	10/453	156/18432	0.00527837	0.0497345	0.0408049	SLC6A12	10
											HBV	GO:0004467	long-chain fatty acid-CoA ligase activity	3/453	15/18432	0.00538397	0.0497345	0.0408049	ACSL4	3
											HBV	GO:0004467	long-chain fatty acid-CoA ligase activity	3/453	15/18432	0.00538397	0.0497345	0.0408049	ACSL5	3
											HBV	GO:0004467	long-chain fatty acid-CoA ligase activity	3/453	15/18432	0.00538397	0.0497345	0.0408049	SLC27A5	3
											HBV	GO:0015355	secondary active monocarboxylate transmembrane transporter activity	3/453	15/18432	0.00538397	0.0497345	0.0408049	SLC6A1	3
											HBV	GO:0015355	secondary active monocarboxylate transmembrane transporter activity	3/453	15/18432	0.00538397	0.0497345	0.0408049	SLC6A12	3
											HBV	GO:0015355	secondary active monocarboxylate transmembrane transporter activity	3/453	15/18432	0.00538397	0.0497345	0.0408049	SLC16A3	3
											HCV	GO:0005126	cytokine receptor binding	46/1095	273/18432	1.26868e-10	7.11898e-08	6.29714e-08	CCL20	46
											HCV	GO:0005126	cytokine receptor binding	46/1095	273/18432	1.26868e-10	7.11898e-08	6.29714e-08	CXCL8	46
											HCV	GO:0005126	cytokine receptor binding	46/1095	273/18432	1.26868e-10	7.11898e-08	6.29714e-08	CXCL1	46
											HCV	GO:0005126	cytokine receptor binding	46/1095	273/18432	1.26868e-10	7.11898e-08	6.29714e-08	TNFSF10	46
											HCV	GO:0005126	cytokine receptor binding	46/1095	273/18432	1.26868e-10	7.11898e-08	6.29714e-08	CXCL6	46
											HCV	GO:0005126	cytokine receptor binding	46/1095	273/18432	1.26868e-10	7.11898e-08	6.29714e-08	IL1RN	46
											HCV	GO:0005126	cytokine receptor binding	46/1095	273/18432	1.26868e-10	7.11898e-08	6.29714e-08	STAT1	46
											HCV	GO:0005126	cytokine receptor binding	46/1095	273/18432	1.26868e-10	7.11898e-08	6.29714e-08	CXCL5	46
											HCV	GO:0005126	cytokine receptor binding	46/1095	273/18432	1.26868e-10	7.11898e-08	6.29714e-08	CCL5	46
											HCV	GO:0005126	cytokine receptor binding	46/1095	273/18432	1.26868e-10	7.11898e-08	6.29714e-08	CX3CL1	46
											HCV	GO:0005126	cytokine receptor binding	46/1095	273/18432	1.26868e-10	7.11898e-08	6.29714e-08	CCL2	46
											HCV	GO:0005126	cytokine receptor binding	46/1095	273/18432	1.26868e-10	7.11898e-08	6.29714e-08	TRAF1	46
											HCV	GO:0005126	cytokine receptor binding	46/1095	273/18432	1.26868e-10	7.11898e-08	6.29714e-08	CSF1	46
											HCV	GO:0005126	cytokine receptor binding	46/1095	273/18432	1.26868e-10	7.11898e-08	6.29714e-08	IL7	46
											HCV	GO:0005126	cytokine receptor binding	46/1095	273/18432	1.26868e-10	7.11898e-08	6.29714e-08	IL1B	46
											HCV	GO:0005126	cytokine receptor binding	46/1095	273/18432	1.26868e-10	7.11898e-08	6.29714e-08	LIF	46
											HCV	GO:0005126	cytokine receptor binding	46/1095	273/18432	1.26868e-10	7.11898e-08	6.29714e-08	TGFB2	46
											HCV	GO:0005126	cytokine receptor binding	46/1095	273/18432	1.26868e-10	7.11898e-08	6.29714e-08	CCL7	46
											HCV	GO:0005126	cytokine receptor binding	46/1095	273/18432	1.26868e-10	7.11898e-08	6.29714e-08	CSF3	46
											HCV	GO:0005126	cytokine receptor binding	46/1095	273/18432	1.26868e-10	7.11898e-08	6.29714e-08	CCL22	46
											HCV	GO:0005126	cytokine receptor binding	46/1095	273/18432	1.26868e-10	7.11898e-08	6.29714e-08	TNFSF18	46
											HCV	GO:0005126	cytokine receptor binding	46/1095	273/18432	1.26868e-10	7.11898e-08	6.29714e-08	CCL17	46
											HCV	GO:0005126	cytokine receptor binding	46/1095	273/18432	1.26868e-10	7.11898e-08	6.29714e-08	CCL25	46
											HCV	GO:0005126	cytokine receptor binding	46/1095	273/18432	1.26868e-10	7.11898e-08	6.29714e-08	IL1F10	46
											HCV	GO:0005126	cytokine receptor binding	46/1095	273/18432	1.26868e-10	7.11898e-08	6.29714e-08	CXCL13	46
											HCV	GO:0005126	cytokine receptor binding	46/1095	273/18432	1.26868e-10	7.11898e-08	6.29714e-08	ECM1	46
											HCV	GO:0005126	cytokine receptor binding	46/1095	273/18432	1.26868e-10	7.11898e-08	6.29714e-08	LTB	46
											HCV	GO:0005126	cytokine receptor binding	46/1095	273/18432	1.26868e-10	7.11898e-08	6.29714e-08	CCL8	46
											HCV	GO:0005126	cytokine receptor binding	46/1095	273/18432	1.26868e-10	7.11898e-08	6.29714e-08	IL6	46
											HCV	GO:0005126	cytokine receptor binding	46/1095	273/18432	1.26868e-10	7.11898e-08	6.29714e-08	IFNB1	46
											HCV	GO:0005126	cytokine receptor binding	46/1095	273/18432	1.26868e-10	7.11898e-08	6.29714e-08	IL36B	46
											HCV	GO:0005126	cytokine receptor binding	46/1095	273/18432	1.26868e-10	7.11898e-08	6.29714e-08	IFNW1	46
											HCV	GO:0005126	cytokine receptor binding	46/1095	273/18432	1.26868e-10	7.11898e-08	6.29714e-08	IL37	46
											HCV	GO:0005126	cytokine receptor binding	46/1095	273/18432	1.26868e-10	7.11898e-08	6.29714e-08	LEFTY1	46
											HCV	GO:0005126	cytokine receptor binding	46/1095	273/18432	1.26868e-10	7.11898e-08	6.29714e-08	IL1A	46
											HCV	GO:0005126	cytokine receptor binding	46/1095	273/18432	1.26868e-10	7.11898e-08	6.29714e-08	TNFSF9	46
											HCV	GO:0005126	cytokine receptor binding	46/1095	273/18432	1.26868e-10	7.11898e-08	6.29714e-08	STAP1	46
											HCV	GO:0005126	cytokine receptor binding	46/1095	273/18432	1.26868e-10	7.11898e-08	6.29714e-08	C5	46
											HCV	GO:0005126	cytokine receptor binding	46/1095	273/18432	1.26868e-10	7.11898e-08	6.29714e-08	ITCH	46
											HCV	GO:0005126	cytokine receptor binding	46/1095	273/18432	1.26868e-10	7.11898e-08	6.29714e-08	GATA3	46
											HCV	GO:0005126	cytokine receptor binding	46/1095	273/18432	1.26868e-10	7.11898e-08	6.29714e-08	GREM1	46
											HCV	GO:0005126	cytokine receptor binding	46/1095	273/18432	1.26868e-10	7.11898e-08	6.29714e-08	SOCS2	46
											HCV	GO:0005126	cytokine receptor binding	46/1095	273/18432	1.26868e-10	7.11898e-08	6.29714e-08	IL11	46
											HCV	GO:0005126	cytokine receptor binding	46/1095	273/18432	1.26868e-10	7.11898e-08	6.29714e-08	CD300LF	46
											HCV	GO:0005126	cytokine receptor binding	46/1095	273/18432	1.26868e-10	7.11898e-08	6.29714e-08	TFF2	46
											HCV	GO:0005126	cytokine receptor binding	46/1095	273/18432	1.26868e-10	7.11898e-08	6.29714e-08	CCL24	46
											HCV	GO:0048018	receptor ligand activity	67/1095	491/18432	1.45732e-10	7.11898e-08	6.29714e-08	CCL20	67
											HCV	GO:0048018	receptor ligand activity	67/1095	491/18432	1.45732e-10	7.11898e-08	6.29714e-08	CXCL8	67
											HCV	GO:0048018	receptor ligand activity	67/1095	491/18432	1.45732e-10	7.11898e-08	6.29714e-08	CXCL1	67
											HCV	GO:0048018	receptor ligand activity	67/1095	491/18432	1.45732e-10	7.11898e-08	6.29714e-08	TNFSF10	67
											HCV	GO:0048018	receptor ligand activity	67/1095	491/18432	1.45732e-10	7.11898e-08	6.29714e-08	CXCL6	67
											HCV	GO:0048018	receptor ligand activity	67/1095	491/18432	1.45732e-10	7.11898e-08	6.29714e-08	IL1RN	67
											HCV	GO:0048018	receptor ligand activity	67/1095	491/18432	1.45732e-10	7.11898e-08	6.29714e-08	CXCL5	67
											HCV	GO:0048018	receptor ligand activity	67/1095	491/18432	1.45732e-10	7.11898e-08	6.29714e-08	CCL5	67
											HCV	GO:0048018	receptor ligand activity	67/1095	491/18432	1.45732e-10	7.11898e-08	6.29714e-08	CX3CL1	67
											HCV	GO:0048018	receptor ligand activity	67/1095	491/18432	1.45732e-10	7.11898e-08	6.29714e-08	CCL2	67
											HCV	GO:0048018	receptor ligand activity	67/1095	491/18432	1.45732e-10	7.11898e-08	6.29714e-08	CSF1	67
											HCV	GO:0048018	receptor ligand activity	67/1095	491/18432	1.45732e-10	7.11898e-08	6.29714e-08	IL7	67
											HCV	GO:0048018	receptor ligand activity	67/1095	491/18432	1.45732e-10	7.11898e-08	6.29714e-08	TYMP	67
											HCV	GO:0048018	receptor ligand activity	67/1095	491/18432	1.45732e-10	7.11898e-08	6.29714e-08	IL1B	67
											HCV	GO:0048018	receptor ligand activity	67/1095	491/18432	1.45732e-10	7.11898e-08	6.29714e-08	NMB	67
											HCV	GO:0048018	receptor ligand activity	67/1095	491/18432	1.45732e-10	7.11898e-08	6.29714e-08	LIF	67
											HCV	GO:0048018	receptor ligand activity	67/1095	491/18432	1.45732e-10	7.11898e-08	6.29714e-08	TGFB2	67
											HCV	GO:0048018	receptor ligand activity	67/1095	491/18432	1.45732e-10	7.11898e-08	6.29714e-08	CCL7	67
											HCV	GO:0048018	receptor ligand activity	67/1095	491/18432	1.45732e-10	7.11898e-08	6.29714e-08	CSF3	67
											HCV	GO:0048018	receptor ligand activity	67/1095	491/18432	1.45732e-10	7.11898e-08	6.29714e-08	FGF23	67
											HCV	GO:0048018	receptor ligand activity	67/1095	491/18432	1.45732e-10	7.11898e-08	6.29714e-08	CCL22	67
											HCV	GO:0048018	receptor ligand activity	67/1095	491/18432	1.45732e-10	7.11898e-08	6.29714e-08	TNFSF18	67
											HCV	GO:0048018	receptor ligand activity	67/1095	491/18432	1.45732e-10	7.11898e-08	6.29714e-08	CCL17	67
											HCV	GO:0048018	receptor ligand activity	67/1095	491/18432	1.45732e-10	7.11898e-08	6.29714e-08	FAM3D	67
											HCV	GO:0048018	receptor ligand activity	67/1095	491/18432	1.45732e-10	7.11898e-08	6.29714e-08	GPHB5	67
											HCV	GO:0048018	receptor ligand activity	67/1095	491/18432	1.45732e-10	7.11898e-08	6.29714e-08	SEMA7A	67
											HCV	GO:0048018	receptor ligand activity	67/1095	491/18432	1.45732e-10	7.11898e-08	6.29714e-08	IL17C	67
											HCV	GO:0048018	receptor ligand activity	67/1095	491/18432	1.45732e-10	7.11898e-08	6.29714e-08	CCL25	67
											HCV	GO:0048018	receptor ligand activity	67/1095	491/18432	1.45732e-10	7.11898e-08	6.29714e-08	IL1F10	67
											HCV	GO:0048018	receptor ligand activity	67/1095	491/18432	1.45732e-10	7.11898e-08	6.29714e-08	GAL	67
											HCV	GO:0048018	receptor ligand activity	67/1095	491/18432	1.45732e-10	7.11898e-08	6.29714e-08	CXCL13	67
											HCV	GO:0048018	receptor ligand activity	67/1095	491/18432	1.45732e-10	7.11898e-08	6.29714e-08	RLN3	67
											HCV	GO:0048018	receptor ligand activity	67/1095	491/18432	1.45732e-10	7.11898e-08	6.29714e-08	NRG2	67
											HCV	GO:0048018	receptor ligand activity	67/1095	491/18432	1.45732e-10	7.11898e-08	6.29714e-08	LTB	67
											HCV	GO:0048018	receptor ligand activity	67/1095	491/18432	1.45732e-10	7.11898e-08	6.29714e-08	CCL8	67
											HCV	GO:0048018	receptor ligand activity	67/1095	491/18432	1.45732e-10	7.11898e-08	6.29714e-08	SCT	67
											HCV	GO:0048018	receptor ligand activity	67/1095	491/18432	1.45732e-10	7.11898e-08	6.29714e-08	IL6	67
											HCV	GO:0048018	receptor ligand activity	67/1095	491/18432	1.45732e-10	7.11898e-08	6.29714e-08	IFNB1	67
											HCV	GO:0048018	receptor ligand activity	67/1095	491/18432	1.45732e-10	7.11898e-08	6.29714e-08	PYY	67
											HCV	GO:0048018	receptor ligand activity	67/1095	491/18432	1.45732e-10	7.11898e-08	6.29714e-08	INSL6	67
											HCV	GO:0048018	receptor ligand activity	67/1095	491/18432	1.45732e-10	7.11898e-08	6.29714e-08	IL36B	67
											HCV	GO:0048018	receptor ligand activity	67/1095	491/18432	1.45732e-10	7.11898e-08	6.29714e-08	TRH	67
											HCV	GO:0048018	receptor ligand activity	67/1095	491/18432	1.45732e-10	7.11898e-08	6.29714e-08	INS	67
											HCV	GO:0048018	receptor ligand activity	67/1095	491/18432	1.45732e-10	7.11898e-08	6.29714e-08	GHRH	67
											HCV	GO:0048018	receptor ligand activity	67/1095	491/18432	1.45732e-10	7.11898e-08	6.29714e-08	PTN	67
											HCV	GO:0048018	receptor ligand activity	67/1095	491/18432	1.45732e-10	7.11898e-08	6.29714e-08	IFNW1	67
											HCV	GO:0048018	receptor ligand activity	67/1095	491/18432	1.45732e-10	7.11898e-08	6.29714e-08	IL37	67
											HCV	GO:0048018	receptor ligand activity	67/1095	491/18432	1.45732e-10	7.11898e-08	6.29714e-08	FGF10	67
											HCV	GO:0048018	receptor ligand activity	67/1095	491/18432	1.45732e-10	7.11898e-08	6.29714e-08	LEFTY1	67
											HCV	GO:0048018	receptor ligand activity	67/1095	491/18432	1.45732e-10	7.11898e-08	6.29714e-08	IL1A	67
											HCV	GO:0048018	receptor ligand activity	67/1095	491/18432	1.45732e-10	7.11898e-08	6.29714e-08	TNFSF9	67
											HCV	GO:0048018	receptor ligand activity	67/1095	491/18432	1.45732e-10	7.11898e-08	6.29714e-08	GPNMB	67
											HCV	GO:0048018	receptor ligand activity	67/1095	491/18432	1.45732e-10	7.11898e-08	6.29714e-08	ANGPTL3	67
											HCV	GO:0048018	receptor ligand activity	67/1095	491/18432	1.45732e-10	7.11898e-08	6.29714e-08	KL	67
											HCV	GO:0048018	receptor ligand activity	67/1095	491/18432	1.45732e-10	7.11898e-08	6.29714e-08	C5	67
											HCV	GO:0048018	receptor ligand activity	67/1095	491/18432	1.45732e-10	7.11898e-08	6.29714e-08	GREM1	67
											HCV	GO:0048018	receptor ligand activity	67/1095	491/18432	1.45732e-10	7.11898e-08	6.29714e-08	IL11	67
											HCV	GO:0048018	receptor ligand activity	67/1095	491/18432	1.45732e-10	7.11898e-08	6.29714e-08	AVP	67
											HCV	GO:0048018	receptor ligand activity	67/1095	491/18432	1.45732e-10	7.11898e-08	6.29714e-08	FGF12	67
											HCV	GO:0048018	receptor ligand activity	67/1095	491/18432	1.45732e-10	7.11898e-08	6.29714e-08	HBEGF	67
											HCV	GO:0048018	receptor ligand activity	67/1095	491/18432	1.45732e-10	7.11898e-08	6.29714e-08	SEMA3G	67
											HCV	GO:0048018	receptor ligand activity	67/1095	491/18432	1.45732e-10	7.11898e-08	6.29714e-08	CCL24	67
											HCV	GO:0048018	receptor ligand activity	67/1095	491/18432	1.45732e-10	7.11898e-08	6.29714e-08	SEMA5B	67
											HCV	GO:0048018	receptor ligand activity	67/1095	491/18432	1.45732e-10	7.11898e-08	6.29714e-08	INSL3	67
											HCV	GO:0048018	receptor ligand activity	67/1095	491/18432	1.45732e-10	7.11898e-08	6.29714e-08	BMP10	67
											HCV	GO:0048018	receptor ligand activity	67/1095	491/18432	1.45732e-10	7.11898e-08	6.29714e-08	WNT7A	67
											HCV	GO:0048018	receptor ligand activity	67/1095	491/18432	1.45732e-10	7.11898e-08	6.29714e-08	IAPP	67
											HCV	GO:0030546	signaling receptor activator activity	67/1095	498/18432	2.69555e-10	8.7785e-08	7.76507e-08	CCL20	67
											HCV	GO:0030546	signaling receptor activator activity	67/1095	498/18432	2.69555e-10	8.7785e-08	7.76507e-08	CXCL8	67
											HCV	GO:0030546	signaling receptor activator activity	67/1095	498/18432	2.69555e-10	8.7785e-08	7.76507e-08	CXCL1	67
											HCV	GO:0030546	signaling receptor activator activity	67/1095	498/18432	2.69555e-10	8.7785e-08	7.76507e-08	TNFSF10	67
											HCV	GO:0030546	signaling receptor activator activity	67/1095	498/18432	2.69555e-10	8.7785e-08	7.76507e-08	CXCL6	67
											HCV	GO:0030546	signaling receptor activator activity	67/1095	498/18432	2.69555e-10	8.7785e-08	7.76507e-08	IL1RN	67
											HCV	GO:0030546	signaling receptor activator activity	67/1095	498/18432	2.69555e-10	8.7785e-08	7.76507e-08	CXCL5	67
											HCV	GO:0030546	signaling receptor activator activity	67/1095	498/18432	2.69555e-10	8.7785e-08	7.76507e-08	CCL5	67
											HCV	GO:0030546	signaling receptor activator activity	67/1095	498/18432	2.69555e-10	8.7785e-08	7.76507e-08	CX3CL1	67
											HCV	GO:0030546	signaling receptor activator activity	67/1095	498/18432	2.69555e-10	8.7785e-08	7.76507e-08	CCL2	67
											HCV	GO:0030546	signaling receptor activator activity	67/1095	498/18432	2.69555e-10	8.7785e-08	7.76507e-08	CSF1	67
											HCV	GO:0030546	signaling receptor activator activity	67/1095	498/18432	2.69555e-10	8.7785e-08	7.76507e-08	IL7	67
											HCV	GO:0030546	signaling receptor activator activity	67/1095	498/18432	2.69555e-10	8.7785e-08	7.76507e-08	TYMP	67
											HCV	GO:0030546	signaling receptor activator activity	67/1095	498/18432	2.69555e-10	8.7785e-08	7.76507e-08	IL1B	67
											HCV	GO:0030546	signaling receptor activator activity	67/1095	498/18432	2.69555e-10	8.7785e-08	7.76507e-08	NMB	67
											HCV	GO:0030546	signaling receptor activator activity	67/1095	498/18432	2.69555e-10	8.7785e-08	7.76507e-08	LIF	67
											HCV	GO:0030546	signaling receptor activator activity	67/1095	498/18432	2.69555e-10	8.7785e-08	7.76507e-08	TGFB2	67
											HCV	GO:0030546	signaling receptor activator activity	67/1095	498/18432	2.69555e-10	8.7785e-08	7.76507e-08	CCL7	67
											HCV	GO:0030546	signaling receptor activator activity	67/1095	498/18432	2.69555e-10	8.7785e-08	7.76507e-08	CSF3	67
											HCV	GO:0030546	signaling receptor activator activity	67/1095	498/18432	2.69555e-10	8.7785e-08	7.76507e-08	FGF23	67
											HCV	GO:0030546	signaling receptor activator activity	67/1095	498/18432	2.69555e-10	8.7785e-08	7.76507e-08	CCL22	67
											HCV	GO:0030546	signaling receptor activator activity	67/1095	498/18432	2.69555e-10	8.7785e-08	7.76507e-08	TNFSF18	67
											HCV	GO:0030546	signaling receptor activator activity	67/1095	498/18432	2.69555e-10	8.7785e-08	7.76507e-08	CCL17	67
											HCV	GO:0030546	signaling receptor activator activity	67/1095	498/18432	2.69555e-10	8.7785e-08	7.76507e-08	FAM3D	67
											HCV	GO:0030546	signaling receptor activator activity	67/1095	498/18432	2.69555e-10	8.7785e-08	7.76507e-08	GPHB5	67
											HCV	GO:0030546	signaling receptor activator activity	67/1095	498/18432	2.69555e-10	8.7785e-08	7.76507e-08	SEMA7A	67
											HCV	GO:0030546	signaling receptor activator activity	67/1095	498/18432	2.69555e-10	8.7785e-08	7.76507e-08	IL17C	67
											HCV	GO:0030546	signaling receptor activator activity	67/1095	498/18432	2.69555e-10	8.7785e-08	7.76507e-08	CCL25	67
											HCV	GO:0030546	signaling receptor activator activity	67/1095	498/18432	2.69555e-10	8.7785e-08	7.76507e-08	IL1F10	67
											HCV	GO:0030546	signaling receptor activator activity	67/1095	498/18432	2.69555e-10	8.7785e-08	7.76507e-08	GAL	67
											HCV	GO:0030546	signaling receptor activator activity	67/1095	498/18432	2.69555e-10	8.7785e-08	7.76507e-08	CXCL13	67
											HCV	GO:0030546	signaling receptor activator activity	67/1095	498/18432	2.69555e-10	8.7785e-08	7.76507e-08	RLN3	67
											HCV	GO:0030546	signaling receptor activator activity	67/1095	498/18432	2.69555e-10	8.7785e-08	7.76507e-08	NRG2	67
											HCV	GO:0030546	signaling receptor activator activity	67/1095	498/18432	2.69555e-10	8.7785e-08	7.76507e-08	LTB	67
											HCV	GO:0030546	signaling receptor activator activity	67/1095	498/18432	2.69555e-10	8.7785e-08	7.76507e-08	CCL8	67
											HCV	GO:0030546	signaling receptor activator activity	67/1095	498/18432	2.69555e-10	8.7785e-08	7.76507e-08	SCT	67
											HCV	GO:0030546	signaling receptor activator activity	67/1095	498/18432	2.69555e-10	8.7785e-08	7.76507e-08	IL6	67
											HCV	GO:0030546	signaling receptor activator activity	67/1095	498/18432	2.69555e-10	8.7785e-08	7.76507e-08	IFNB1	67
											HCV	GO:0030546	signaling receptor activator activity	67/1095	498/18432	2.69555e-10	8.7785e-08	7.76507e-08	PYY	67
											HCV	GO:0030546	signaling receptor activator activity	67/1095	498/18432	2.69555e-10	8.7785e-08	7.76507e-08	INSL6	67
											HCV	GO:0030546	signaling receptor activator activity	67/1095	498/18432	2.69555e-10	8.7785e-08	7.76507e-08	IL36B	67
											HCV	GO:0030546	signaling receptor activator activity	67/1095	498/18432	2.69555e-10	8.7785e-08	7.76507e-08	TRH	67
											HCV	GO:0030546	signaling receptor activator activity	67/1095	498/18432	2.69555e-10	8.7785e-08	7.76507e-08	INS	67
											HCV	GO:0030546	signaling receptor activator activity	67/1095	498/18432	2.69555e-10	8.7785e-08	7.76507e-08	GHRH	67
											HCV	GO:0030546	signaling receptor activator activity	67/1095	498/18432	2.69555e-10	8.7785e-08	7.76507e-08	PTN	67
											HCV	GO:0030546	signaling receptor activator activity	67/1095	498/18432	2.69555e-10	8.7785e-08	7.76507e-08	IFNW1	67
											HCV	GO:0030546	signaling receptor activator activity	67/1095	498/18432	2.69555e-10	8.7785e-08	7.76507e-08	IL37	67
											HCV	GO:0030546	signaling receptor activator activity	67/1095	498/18432	2.69555e-10	8.7785e-08	7.76507e-08	FGF10	67
											HCV	GO:0030546	signaling receptor activator activity	67/1095	498/18432	2.69555e-10	8.7785e-08	7.76507e-08	LEFTY1	67
											HCV	GO:0030546	signaling receptor activator activity	67/1095	498/18432	2.69555e-10	8.7785e-08	7.76507e-08	IL1A	67
											HCV	GO:0030546	signaling receptor activator activity	67/1095	498/18432	2.69555e-10	8.7785e-08	7.76507e-08	TNFSF9	67
											HCV	GO:0030546	signaling receptor activator activity	67/1095	498/18432	2.69555e-10	8.7785e-08	7.76507e-08	GPNMB	67
											HCV	GO:0030546	signaling receptor activator activity	67/1095	498/18432	2.69555e-10	8.7785e-08	7.76507e-08	ANGPTL3	67
											HCV	GO:0030546	signaling receptor activator activity	67/1095	498/18432	2.69555e-10	8.7785e-08	7.76507e-08	KL	67
											HCV	GO:0030546	signaling receptor activator activity	67/1095	498/18432	2.69555e-10	8.7785e-08	7.76507e-08	C5	67
											HCV	GO:0030546	signaling receptor activator activity	67/1095	498/18432	2.69555e-10	8.7785e-08	7.76507e-08	GREM1	67
											HCV	GO:0030546	signaling receptor activator activity	67/1095	498/18432	2.69555e-10	8.7785e-08	7.76507e-08	IL11	67
											HCV	GO:0030546	signaling receptor activator activity	67/1095	498/18432	2.69555e-10	8.7785e-08	7.76507e-08	AVP	67
											HCV	GO:0030546	signaling receptor activator activity	67/1095	498/18432	2.69555e-10	8.7785e-08	7.76507e-08	FGF12	67
											HCV	GO:0030546	signaling receptor activator activity	67/1095	498/18432	2.69555e-10	8.7785e-08	7.76507e-08	HBEGF	67
											HCV	GO:0030546	signaling receptor activator activity	67/1095	498/18432	2.69555e-10	8.7785e-08	7.76507e-08	SEMA3G	67
											HCV	GO:0030546	signaling receptor activator activity	67/1095	498/18432	2.69555e-10	8.7785e-08	7.76507e-08	CCL24	67
											HCV	GO:0030546	signaling receptor activator activity	67/1095	498/18432	2.69555e-10	8.7785e-08	7.76507e-08	SEMA5B	67
											HCV	GO:0030546	signaling receptor activator activity	67/1095	498/18432	2.69555e-10	8.7785e-08	7.76507e-08	INSL3	67
											HCV	GO:0030546	signaling receptor activator activity	67/1095	498/18432	2.69555e-10	8.7785e-08	7.76507e-08	BMP10	67
											HCV	GO:0030546	signaling receptor activator activity	67/1095	498/18432	2.69555e-10	8.7785e-08	7.76507e-08	WNT7A	67
											HCV	GO:0030546	signaling receptor activator activity	67/1095	498/18432	2.69555e-10	8.7785e-08	7.76507e-08	IAPP	67
											HCV	GO:0005125	cytokine activity	41/1095	237/18432	5.68772e-10	1.38923e-07	1.22885e-07	CCL20	41
											HCV	GO:0005125	cytokine activity	41/1095	237/18432	5.68772e-10	1.38923e-07	1.22885e-07	CXCL8	41
											HCV	GO:0005125	cytokine activity	41/1095	237/18432	5.68772e-10	1.38923e-07	1.22885e-07	CXCL1	41
											HCV	GO:0005125	cytokine activity	41/1095	237/18432	5.68772e-10	1.38923e-07	1.22885e-07	TNFSF10	41
											HCV	GO:0005125	cytokine activity	41/1095	237/18432	5.68772e-10	1.38923e-07	1.22885e-07	CXCL6	41
											HCV	GO:0005125	cytokine activity	41/1095	237/18432	5.68772e-10	1.38923e-07	1.22885e-07	IL1RN	41
											HCV	GO:0005125	cytokine activity	41/1095	237/18432	5.68772e-10	1.38923e-07	1.22885e-07	CXCL5	41
											HCV	GO:0005125	cytokine activity	41/1095	237/18432	5.68772e-10	1.38923e-07	1.22885e-07	CCL5	41
											HCV	GO:0005125	cytokine activity	41/1095	237/18432	5.68772e-10	1.38923e-07	1.22885e-07	CX3CL1	41
											HCV	GO:0005125	cytokine activity	41/1095	237/18432	5.68772e-10	1.38923e-07	1.22885e-07	CCL2	41
											HCV	GO:0005125	cytokine activity	41/1095	237/18432	5.68772e-10	1.38923e-07	1.22885e-07	CSF1	41
											HCV	GO:0005125	cytokine activity	41/1095	237/18432	5.68772e-10	1.38923e-07	1.22885e-07	IL7	41
											HCV	GO:0005125	cytokine activity	41/1095	237/18432	5.68772e-10	1.38923e-07	1.22885e-07	IL1B	41
											HCV	GO:0005125	cytokine activity	41/1095	237/18432	5.68772e-10	1.38923e-07	1.22885e-07	LIF	41
											HCV	GO:0005125	cytokine activity	41/1095	237/18432	5.68772e-10	1.38923e-07	1.22885e-07	TGFB2	41
											HCV	GO:0005125	cytokine activity	41/1095	237/18432	5.68772e-10	1.38923e-07	1.22885e-07	CCL7	41
											HCV	GO:0005125	cytokine activity	41/1095	237/18432	5.68772e-10	1.38923e-07	1.22885e-07	CSF3	41
											HCV	GO:0005125	cytokine activity	41/1095	237/18432	5.68772e-10	1.38923e-07	1.22885e-07	CCL22	41
											HCV	GO:0005125	cytokine activity	41/1095	237/18432	5.68772e-10	1.38923e-07	1.22885e-07	TNFSF18	41
											HCV	GO:0005125	cytokine activity	41/1095	237/18432	5.68772e-10	1.38923e-07	1.22885e-07	CCL17	41
											HCV	GO:0005125	cytokine activity	41/1095	237/18432	5.68772e-10	1.38923e-07	1.22885e-07	FAM3D	41
											HCV	GO:0005125	cytokine activity	41/1095	237/18432	5.68772e-10	1.38923e-07	1.22885e-07	IL17C	41
											HCV	GO:0005125	cytokine activity	41/1095	237/18432	5.68772e-10	1.38923e-07	1.22885e-07	CCL25	41
											HCV	GO:0005125	cytokine activity	41/1095	237/18432	5.68772e-10	1.38923e-07	1.22885e-07	IL1F10	41
											HCV	GO:0005125	cytokine activity	41/1095	237/18432	5.68772e-10	1.38923e-07	1.22885e-07	CXCL13	41
											HCV	GO:0005125	cytokine activity	41/1095	237/18432	5.68772e-10	1.38923e-07	1.22885e-07	LTB	41
											HCV	GO:0005125	cytokine activity	41/1095	237/18432	5.68772e-10	1.38923e-07	1.22885e-07	CCL8	41
											HCV	GO:0005125	cytokine activity	41/1095	237/18432	5.68772e-10	1.38923e-07	1.22885e-07	IL6	41
											HCV	GO:0005125	cytokine activity	41/1095	237/18432	5.68772e-10	1.38923e-07	1.22885e-07	IFNB1	41
											HCV	GO:0005125	cytokine activity	41/1095	237/18432	5.68772e-10	1.38923e-07	1.22885e-07	IL36B	41
											HCV	GO:0005125	cytokine activity	41/1095	237/18432	5.68772e-10	1.38923e-07	1.22885e-07	IFNW1	41
											HCV	GO:0005125	cytokine activity	41/1095	237/18432	5.68772e-10	1.38923e-07	1.22885e-07	IL37	41
											HCV	GO:0005125	cytokine activity	41/1095	237/18432	5.68772e-10	1.38923e-07	1.22885e-07	LEFTY1	41
											HCV	GO:0005125	cytokine activity	41/1095	237/18432	5.68772e-10	1.38923e-07	1.22885e-07	IL1A	41
											HCV	GO:0005125	cytokine activity	41/1095	237/18432	5.68772e-10	1.38923e-07	1.22885e-07	TNFSF9	41
											HCV	GO:0005125	cytokine activity	41/1095	237/18432	5.68772e-10	1.38923e-07	1.22885e-07	C5	41
											HCV	GO:0005125	cytokine activity	41/1095	237/18432	5.68772e-10	1.38923e-07	1.22885e-07	GREM1	41
											HCV	GO:0005125	cytokine activity	41/1095	237/18432	5.68772e-10	1.38923e-07	1.22885e-07	IL11	41
											HCV	GO:0005125	cytokine activity	41/1095	237/18432	5.68772e-10	1.38923e-07	1.22885e-07	CCL24	41
											HCV	GO:0005125	cytokine activity	41/1095	237/18432	5.68772e-10	1.38923e-07	1.22885e-07	BMP10	41
											HCV	GO:0005125	cytokine activity	41/1095	237/18432	5.68772e-10	1.38923e-07	1.22885e-07	WNT7A	41
											HCV	GO:0008009	chemokine activity	16/1095	49/18432	1.12344e-08	2.1952e-06	1.94177e-06	CCL20	16
											HCV	GO:0008009	chemokine activity	16/1095	49/18432	1.12344e-08	2.1952e-06	1.94177e-06	CXCL8	16
											HCV	GO:0008009	chemokine activity	16/1095	49/18432	1.12344e-08	2.1952e-06	1.94177e-06	CXCL1	16
											HCV	GO:0008009	chemokine activity	16/1095	49/18432	1.12344e-08	2.1952e-06	1.94177e-06	CXCL6	16
											HCV	GO:0008009	chemokine activity	16/1095	49/18432	1.12344e-08	2.1952e-06	1.94177e-06	CXCL5	16
											HCV	GO:0008009	chemokine activity	16/1095	49/18432	1.12344e-08	2.1952e-06	1.94177e-06	CCL5	16
											HCV	GO:0008009	chemokine activity	16/1095	49/18432	1.12344e-08	2.1952e-06	1.94177e-06	CX3CL1	16
											HCV	GO:0008009	chemokine activity	16/1095	49/18432	1.12344e-08	2.1952e-06	1.94177e-06	CCL2	16
											HCV	GO:0008009	chemokine activity	16/1095	49/18432	1.12344e-08	2.1952e-06	1.94177e-06	CCL7	16
											HCV	GO:0008009	chemokine activity	16/1095	49/18432	1.12344e-08	2.1952e-06	1.94177e-06	CCL22	16
											HCV	GO:0008009	chemokine activity	16/1095	49/18432	1.12344e-08	2.1952e-06	1.94177e-06	CCL17	16
											HCV	GO:0008009	chemokine activity	16/1095	49/18432	1.12344e-08	2.1952e-06	1.94177e-06	CCL25	16
											HCV	GO:0008009	chemokine activity	16/1095	49/18432	1.12344e-08	2.1952e-06	1.94177e-06	CXCL13	16
											HCV	GO:0008009	chemokine activity	16/1095	49/18432	1.12344e-08	2.1952e-06	1.94177e-06	CCL8	16
											HCV	GO:0008009	chemokine activity	16/1095	49/18432	1.12344e-08	2.1952e-06	1.94177e-06	C5	16
											HCV	GO:0008009	chemokine activity	16/1095	49/18432	1.12344e-08	2.1952e-06	1.94177e-06	CCL24	16
											HCV	GO:0042379	chemokine receptor binding	19/1095	71/18432	1.95254e-08	3.17938e-06	2.81234e-06	CCL20	19
											HCV	GO:0042379	chemokine receptor binding	19/1095	71/18432	1.95254e-08	3.17938e-06	2.81234e-06	CXCL8	19
											HCV	GO:0042379	chemokine receptor binding	19/1095	71/18432	1.95254e-08	3.17938e-06	2.81234e-06	CXCL1	19
											HCV	GO:0042379	chemokine receptor binding	19/1095	71/18432	1.95254e-08	3.17938e-06	2.81234e-06	CXCL6	19
											HCV	GO:0042379	chemokine receptor binding	19/1095	71/18432	1.95254e-08	3.17938e-06	2.81234e-06	STAT1	19
											HCV	GO:0042379	chemokine receptor binding	19/1095	71/18432	1.95254e-08	3.17938e-06	2.81234e-06	CXCL5	19
											HCV	GO:0042379	chemokine receptor binding	19/1095	71/18432	1.95254e-08	3.17938e-06	2.81234e-06	CCL5	19
											HCV	GO:0042379	chemokine receptor binding	19/1095	71/18432	1.95254e-08	3.17938e-06	2.81234e-06	CX3CL1	19
											HCV	GO:0042379	chemokine receptor binding	19/1095	71/18432	1.95254e-08	3.17938e-06	2.81234e-06	CCL2	19
											HCV	GO:0042379	chemokine receptor binding	19/1095	71/18432	1.95254e-08	3.17938e-06	2.81234e-06	CCL7	19
											HCV	GO:0042379	chemokine receptor binding	19/1095	71/18432	1.95254e-08	3.17938e-06	2.81234e-06	CCL22	19
											HCV	GO:0042379	chemokine receptor binding	19/1095	71/18432	1.95254e-08	3.17938e-06	2.81234e-06	CCL17	19
											HCV	GO:0042379	chemokine receptor binding	19/1095	71/18432	1.95254e-08	3.17938e-06	2.81234e-06	CCL25	19
											HCV	GO:0042379	chemokine receptor binding	19/1095	71/18432	1.95254e-08	3.17938e-06	2.81234e-06	CXCL13	19
											HCV	GO:0042379	chemokine receptor binding	19/1095	71/18432	1.95254e-08	3.17938e-06	2.81234e-06	CCL8	19
											HCV	GO:0042379	chemokine receptor binding	19/1095	71/18432	1.95254e-08	3.17938e-06	2.81234e-06	C5	19
											HCV	GO:0042379	chemokine receptor binding	19/1095	71/18432	1.95254e-08	3.17938e-06	2.81234e-06	ITCH	19
											HCV	GO:0042379	chemokine receptor binding	19/1095	71/18432	1.95254e-08	3.17938e-06	2.81234e-06	TFF2	19
											HCV	GO:0042379	chemokine receptor binding	19/1095	71/18432	1.95254e-08	3.17938e-06	2.81234e-06	CCL24	19
											HCV	GO:0001664	G protein-coupled receptor binding	40/1095	289/18432	5.25654e-07	7.33663e-05	6.48966e-05	CCL20	40
											HCV	GO:0001664	G protein-coupled receptor binding	40/1095	289/18432	5.25654e-07	7.33663e-05	6.48966e-05	CXCL8	40
											HCV	GO:0001664	G protein-coupled receptor binding	40/1095	289/18432	5.25654e-07	7.33663e-05	6.48966e-05	CXCL1	40
											HCV	GO:0001664	G protein-coupled receptor binding	40/1095	289/18432	5.25654e-07	7.33663e-05	6.48966e-05	CXCL6	40
											HCV	GO:0001664	G protein-coupled receptor binding	40/1095	289/18432	5.25654e-07	7.33663e-05	6.48966e-05	STAT1	40
											HCV	GO:0001664	G protein-coupled receptor binding	40/1095	289/18432	5.25654e-07	7.33663e-05	6.48966e-05	RTP4	40
											HCV	GO:0001664	G protein-coupled receptor binding	40/1095	289/18432	5.25654e-07	7.33663e-05	6.48966e-05	CXCL5	40
											HCV	GO:0001664	G protein-coupled receptor binding	40/1095	289/18432	5.25654e-07	7.33663e-05	6.48966e-05	CCL5	40
											HCV	GO:0001664	G protein-coupled receptor binding	40/1095	289/18432	5.25654e-07	7.33663e-05	6.48966e-05	CX3CL1	40
											HCV	GO:0001664	G protein-coupled receptor binding	40/1095	289/18432	5.25654e-07	7.33663e-05	6.48966e-05	CCL2	40
											HCV	GO:0001664	G protein-coupled receptor binding	40/1095	289/18432	5.25654e-07	7.33663e-05	6.48966e-05	REEP2	40
											HCV	GO:0001664	G protein-coupled receptor binding	40/1095	289/18432	5.25654e-07	7.33663e-05	6.48966e-05	NMB	40
											HCV	GO:0001664	G protein-coupled receptor binding	40/1095	289/18432	5.25654e-07	7.33663e-05	6.48966e-05	CCL7	40
											HCV	GO:0001664	G protein-coupled receptor binding	40/1095	289/18432	5.25654e-07	7.33663e-05	6.48966e-05	CCL22	40
											HCV	GO:0001664	G protein-coupled receptor binding	40/1095	289/18432	5.25654e-07	7.33663e-05	6.48966e-05	CCL17	40
											HCV	GO:0001664	G protein-coupled receptor binding	40/1095	289/18432	5.25654e-07	7.33663e-05	6.48966e-05	GPHB5	40
											HCV	GO:0001664	G protein-coupled receptor binding	40/1095	289/18432	5.25654e-07	7.33663e-05	6.48966e-05	FPR1	40
											HCV	GO:0001664	G protein-coupled receptor binding	40/1095	289/18432	5.25654e-07	7.33663e-05	6.48966e-05	CCL25	40
											HCV	GO:0001664	G protein-coupled receptor binding	40/1095	289/18432	5.25654e-07	7.33663e-05	6.48966e-05	GAL	40
											HCV	GO:0001664	G protein-coupled receptor binding	40/1095	289/18432	5.25654e-07	7.33663e-05	6.48966e-05	CXCL13	40
											HCV	GO:0001664	G protein-coupled receptor binding	40/1095	289/18432	5.25654e-07	7.33663e-05	6.48966e-05	APLP1	40
											HCV	GO:0001664	G protein-coupled receptor binding	40/1095	289/18432	5.25654e-07	7.33663e-05	6.48966e-05	RLN3	40
											HCV	GO:0001664	G protein-coupled receptor binding	40/1095	289/18432	5.25654e-07	7.33663e-05	6.48966e-05	SFRP1	40
											HCV	GO:0001664	G protein-coupled receptor binding	40/1095	289/18432	5.25654e-07	7.33663e-05	6.48966e-05	CCL8	40
											HCV	GO:0001664	G protein-coupled receptor binding	40/1095	289/18432	5.25654e-07	7.33663e-05	6.48966e-05	SCT	40
											HCV	GO:0001664	G protein-coupled receptor binding	40/1095	289/18432	5.25654e-07	7.33663e-05	6.48966e-05	PYY	40
											HCV	GO:0001664	G protein-coupled receptor binding	40/1095	289/18432	5.25654e-07	7.33663e-05	6.48966e-05	CCKBR	40
											HCV	GO:0001664	G protein-coupled receptor binding	40/1095	289/18432	5.25654e-07	7.33663e-05	6.48966e-05	GHRH	40
											HCV	GO:0001664	G protein-coupled receptor binding	40/1095	289/18432	5.25654e-07	7.33663e-05	6.48966e-05	BDKRB2	40
											HCV	GO:0001664	G protein-coupled receptor binding	40/1095	289/18432	5.25654e-07	7.33663e-05	6.48966e-05	SAG	40
											HCV	GO:0001664	G protein-coupled receptor binding	40/1095	289/18432	5.25654e-07	7.33663e-05	6.48966e-05	C5	40
											HCV	GO:0001664	G protein-coupled receptor binding	40/1095	289/18432	5.25654e-07	7.33663e-05	6.48966e-05	ITCH	40
											HCV	GO:0001664	G protein-coupled receptor binding	40/1095	289/18432	5.25654e-07	7.33663e-05	6.48966e-05	NEDD4	40
											HCV	GO:0001664	G protein-coupled receptor binding	40/1095	289/18432	5.25654e-07	7.33663e-05	6.48966e-05	FCN1	40
											HCV	GO:0001664	G protein-coupled receptor binding	40/1095	289/18432	5.25654e-07	7.33663e-05	6.48966e-05	AVP	40
											HCV	GO:0001664	G protein-coupled receptor binding	40/1095	289/18432	5.25654e-07	7.33663e-05	6.48966e-05	CTHRC1	40
											HCV	GO:0001664	G protein-coupled receptor binding	40/1095	289/18432	5.25654e-07	7.33663e-05	6.48966e-05	TFF2	40
											HCV	GO:0001664	G protein-coupled receptor binding	40/1095	289/18432	5.25654e-07	7.33663e-05	6.48966e-05	CCL24	40
											HCV	GO:0001664	G protein-coupled receptor binding	40/1095	289/18432	5.25654e-07	7.33663e-05	6.48966e-05	INSL3	40
											HCV	GO:0001664	G protein-coupled receptor binding	40/1095	289/18432	5.25654e-07	7.33663e-05	6.48966e-05	WNT7A	40
											HCV	GO:0015276	ligand-gated ion channel activity	25/1095	146/18432	1.55573e-06	0.000157259	0.000139104	CHRNB2	25
											HCV	GO:0015276	ligand-gated ion channel activity	25/1095	146/18432	1.55573e-06	0.000157259	0.000139104	ITPR3	25
											HCV	GO:0015276	ligand-gated ion channel activity	25/1095	146/18432	1.55573e-06	0.000157259	0.000139104	CNGB1	25
											HCV	GO:0015276	ligand-gated ion channel activity	25/1095	146/18432	1.55573e-06	0.000157259	0.000139104	ASIC4	25
											HCV	GO:0015276	ligand-gated ion channel activity	25/1095	146/18432	1.55573e-06	0.000157259	0.000139104	CHRND	25
											HCV	GO:0015276	ligand-gated ion channel activity	25/1095	146/18432	1.55573e-06	0.000157259	0.000139104	SCNN1B	25
											HCV	GO:0015276	ligand-gated ion channel activity	25/1095	146/18432	1.55573e-06	0.000157259	0.000139104	GRID1	25
											HCV	GO:0015276	ligand-gated ion channel activity	25/1095	146/18432	1.55573e-06	0.000157259	0.000139104	KCNN1	25
											HCV	GO:0015276	ligand-gated ion channel activity	25/1095	146/18432	1.55573e-06	0.000157259	0.000139104	HTR3A	25
											HCV	GO:0015276	ligand-gated ion channel activity	25/1095	146/18432	1.55573e-06	0.000157259	0.000139104	GABRG3	25
											HCV	GO:0015276	ligand-gated ion channel activity	25/1095	146/18432	1.55573e-06	0.000157259	0.000139104	ABCC8	25
											HCV	GO:0015276	ligand-gated ion channel activity	25/1095	146/18432	1.55573e-06	0.000157259	0.000139104	GRIN1	25
											HCV	GO:0015276	ligand-gated ion channel activity	25/1095	146/18432	1.55573e-06	0.000157259	0.000139104	GRIK4	25
											HCV	GO:0015276	ligand-gated ion channel activity	25/1095	146/18432	1.55573e-06	0.000157259	0.000139104	TRPA1	25
											HCV	GO:0015276	ligand-gated ion channel activity	25/1095	146/18432	1.55573e-06	0.000157259	0.000139104	P2RX5	25
											HCV	GO:0015276	ligand-gated ion channel activity	25/1095	146/18432	1.55573e-06	0.000157259	0.000139104	GABRQ	25
											HCV	GO:0015276	ligand-gated ion channel activity	25/1095	146/18432	1.55573e-06	0.000157259	0.000139104	CHRNA2	25
											HCV	GO:0015276	ligand-gated ion channel activity	25/1095	146/18432	1.55573e-06	0.000157259	0.000139104	KCNJ5	25
											HCV	GO:0015276	ligand-gated ion channel activity	25/1095	146/18432	1.55573e-06	0.000157259	0.000139104	GLRB	25
											HCV	GO:0015276	ligand-gated ion channel activity	25/1095	146/18432	1.55573e-06	0.000157259	0.000139104	KCNJ8	25
											HCV	GO:0015276	ligand-gated ion channel activity	25/1095	146/18432	1.55573e-06	0.000157259	0.000139104	MCOLN3	25
											HCV	GO:0015276	ligand-gated ion channel activity	25/1095	146/18432	1.55573e-06	0.000157259	0.000139104	RYR1	25
											HCV	GO:0015276	ligand-gated ion channel activity	25/1095	146/18432	1.55573e-06	0.000157259	0.000139104	P2RX1	25
											HCV	GO:0015276	ligand-gated ion channel activity	25/1095	146/18432	1.55573e-06	0.000157259	0.000139104	CHRNA1	25
											HCV	GO:0015276	ligand-gated ion channel activity	25/1095	146/18432	1.55573e-06	0.000157259	0.000139104	KCNJ12	25
											HCV	GO:0022834	ligand-gated channel activity	25/1095	146/18432	1.55573e-06	0.000157259	0.000139104	CHRNB2	25
											HCV	GO:0022834	ligand-gated channel activity	25/1095	146/18432	1.55573e-06	0.000157259	0.000139104	ITPR3	25
											HCV	GO:0022834	ligand-gated channel activity	25/1095	146/18432	1.55573e-06	0.000157259	0.000139104	CNGB1	25
											HCV	GO:0022834	ligand-gated channel activity	25/1095	146/18432	1.55573e-06	0.000157259	0.000139104	ASIC4	25
											HCV	GO:0022834	ligand-gated channel activity	25/1095	146/18432	1.55573e-06	0.000157259	0.000139104	CHRND	25
											HCV	GO:0022834	ligand-gated channel activity	25/1095	146/18432	1.55573e-06	0.000157259	0.000139104	SCNN1B	25
											HCV	GO:0022834	ligand-gated channel activity	25/1095	146/18432	1.55573e-06	0.000157259	0.000139104	GRID1	25
											HCV	GO:0022834	ligand-gated channel activity	25/1095	146/18432	1.55573e-06	0.000157259	0.000139104	KCNN1	25
											HCV	GO:0022834	ligand-gated channel activity	25/1095	146/18432	1.55573e-06	0.000157259	0.000139104	HTR3A	25
											HCV	GO:0022834	ligand-gated channel activity	25/1095	146/18432	1.55573e-06	0.000157259	0.000139104	GABRG3	25
											HCV	GO:0022834	ligand-gated channel activity	25/1095	146/18432	1.55573e-06	0.000157259	0.000139104	ABCC8	25
											HCV	GO:0022834	ligand-gated channel activity	25/1095	146/18432	1.55573e-06	0.000157259	0.000139104	GRIN1	25
											HCV	GO:0022834	ligand-gated channel activity	25/1095	146/18432	1.55573e-06	0.000157259	0.000139104	GRIK4	25
											HCV	GO:0022834	ligand-gated channel activity	25/1095	146/18432	1.55573e-06	0.000157259	0.000139104	TRPA1	25
											HCV	GO:0022834	ligand-gated channel activity	25/1095	146/18432	1.55573e-06	0.000157259	0.000139104	P2RX5	25
											HCV	GO:0022834	ligand-gated channel activity	25/1095	146/18432	1.55573e-06	0.000157259	0.000139104	GABRQ	25
											HCV	GO:0022834	ligand-gated channel activity	25/1095	146/18432	1.55573e-06	0.000157259	0.000139104	CHRNA2	25
											HCV	GO:0022834	ligand-gated channel activity	25/1095	146/18432	1.55573e-06	0.000157259	0.000139104	KCNJ5	25
											HCV	GO:0022834	ligand-gated channel activity	25/1095	146/18432	1.55573e-06	0.000157259	0.000139104	GLRB	25
											HCV	GO:0022834	ligand-gated channel activity	25/1095	146/18432	1.55573e-06	0.000157259	0.000139104	KCNJ8	25
											HCV	GO:0022834	ligand-gated channel activity	25/1095	146/18432	1.55573e-06	0.000157259	0.000139104	MCOLN3	25
											HCV	GO:0022834	ligand-gated channel activity	25/1095	146/18432	1.55573e-06	0.000157259	0.000139104	RYR1	25
											HCV	GO:0022834	ligand-gated channel activity	25/1095	146/18432	1.55573e-06	0.000157259	0.000139104	P2RX1	25
											HCV	GO:0022834	ligand-gated channel activity	25/1095	146/18432	1.55573e-06	0.000157259	0.000139104	CHRNA1	25
											HCV	GO:0022834	ligand-gated channel activity	25/1095	146/18432	1.55573e-06	0.000157259	0.000139104	KCNJ12	25
											HCV	GO:0005539	glycosaminoglycan binding	34/1095	237/18432	1.63148e-06	0.000157259	0.000139104	CXCL8	34
											HCV	GO:0005539	glycosaminoglycan binding	34/1095	237/18432	1.63148e-06	0.000157259	0.000139104	NOD2	34
											HCV	GO:0005539	glycosaminoglycan binding	34/1095	237/18432	1.63148e-06	0.000157259	0.000139104	LAMC2	34
											HCV	GO:0005539	glycosaminoglycan binding	34/1095	237/18432	1.63148e-06	0.000157259	0.000139104	CXCL6	34
											HCV	GO:0005539	glycosaminoglycan binding	34/1095	237/18432	1.63148e-06	0.000157259	0.000139104	HAPLN3	34
											HCV	GO:0005539	glycosaminoglycan binding	34/1095	237/18432	1.63148e-06	0.000157259	0.000139104	APOA5	34
											HCV	GO:0005539	glycosaminoglycan binding	34/1095	237/18432	1.63148e-06	0.000157259	0.000139104	CCL7	34
											HCV	GO:0005539	glycosaminoglycan binding	34/1095	237/18432	1.63148e-06	0.000157259	0.000139104	BCAN	34
											HCV	GO:0005539	glycosaminoglycan binding	34/1095	237/18432	1.63148e-06	0.000157259	0.000139104	REG3A	34
											HCV	GO:0005539	glycosaminoglycan binding	34/1095	237/18432	1.63148e-06	0.000157259	0.000139104	LGR6	34
											HCV	GO:0005539	glycosaminoglycan binding	34/1095	237/18432	1.63148e-06	0.000157259	0.000139104	CXCL13	34
											HCV	GO:0005539	glycosaminoglycan binding	34/1095	237/18432	1.63148e-06	0.000157259	0.000139104	APLP1	34
											HCV	GO:0005539	glycosaminoglycan binding	34/1095	237/18432	1.63148e-06	0.000157259	0.000139104	ADAMTS8	34
											HCV	GO:0005539	glycosaminoglycan binding	34/1095	237/18432	1.63148e-06	0.000157259	0.000139104	COMP	34
											HCV	GO:0005539	glycosaminoglycan binding	34/1095	237/18432	1.63148e-06	0.000157259	0.000139104	TNFAIP6	34
											HCV	GO:0005539	glycosaminoglycan binding	34/1095	237/18432	1.63148e-06	0.000157259	0.000139104	SFRP1	34
											HCV	GO:0005539	glycosaminoglycan binding	34/1095	237/18432	1.63148e-06	0.000157259	0.000139104	CCL8	34
											HCV	GO:0005539	glycosaminoglycan binding	34/1095	237/18432	1.63148e-06	0.000157259	0.000139104	LRTM2	34
											HCV	GO:0005539	glycosaminoglycan binding	34/1095	237/18432	1.63148e-06	0.000157259	0.000139104	ADAMTS15	34
											HCV	GO:0005539	glycosaminoglycan binding	34/1095	237/18432	1.63148e-06	0.000157259	0.000139104	PTN	34
											HCV	GO:0005539	glycosaminoglycan binding	34/1095	237/18432	1.63148e-06	0.000157259	0.000139104	FGF10	34
											HCV	GO:0005539	glycosaminoglycan binding	34/1095	237/18432	1.63148e-06	0.000157259	0.000139104	GPNMB	34
											HCV	GO:0005539	glycosaminoglycan binding	34/1095	237/18432	1.63148e-06	0.000157259	0.000139104	ANGPTL3	34
											HCV	GO:0005539	glycosaminoglycan binding	34/1095	237/18432	1.63148e-06	0.000157259	0.000139104	ITIH2	34
											HCV	GO:0005539	glycosaminoglycan binding	34/1095	237/18432	1.63148e-06	0.000157259	0.000139104	APOH	34
											HCV	GO:0005539	glycosaminoglycan binding	34/1095	237/18432	1.63148e-06	0.000157259	0.000139104	SERPINA5	34
											HCV	GO:0005539	glycosaminoglycan binding	34/1095	237/18432	1.63148e-06	0.000157259	0.000139104	FSTL1	34
											HCV	GO:0005539	glycosaminoglycan binding	34/1095	237/18432	1.63148e-06	0.000157259	0.000139104	APOB	34
											HCV	GO:0005539	glycosaminoglycan binding	34/1095	237/18432	1.63148e-06	0.000157259	0.000139104	LYVE1	34
											HCV	GO:0005539	glycosaminoglycan binding	34/1095	237/18432	1.63148e-06	0.000157259	0.000139104	TREM2	34
											HCV	GO:0005539	glycosaminoglycan binding	34/1095	237/18432	1.63148e-06	0.000157259	0.000139104	ANOS1	34
											HCV	GO:0005539	glycosaminoglycan binding	34/1095	237/18432	1.63148e-06	0.000157259	0.000139104	ADAMTS5	34
											HCV	GO:0005539	glycosaminoglycan binding	34/1095	237/18432	1.63148e-06	0.000157259	0.000139104	HBEGF	34
											HCV	GO:0005539	glycosaminoglycan binding	34/1095	237/18432	1.63148e-06	0.000157259	0.000139104	VCAN	34
											HCV	GO:0008528	G protein-coupled peptide receptor activity	25/1095	147/18432	1.77057e-06	0.000157259	0.000139104	GPR37L1	25
											HCV	GO:0008528	G protein-coupled peptide receptor activity	25/1095	147/18432	1.77057e-06	0.000157259	0.000139104	AGTRAP	25
											HCV	GO:0008528	G protein-coupled peptide receptor activity	25/1095	147/18432	1.77057e-06	0.000157259	0.000139104	APLNR	25
											HCV	GO:0008528	G protein-coupled peptide receptor activity	25/1095	147/18432	1.77057e-06	0.000157259	0.000139104	GPR35	25
											HCV	GO:0008528	G protein-coupled peptide receptor activity	25/1095	147/18432	1.77057e-06	0.000157259	0.000139104	FPR1	25
											HCV	GO:0008528	G protein-coupled peptide receptor activity	25/1095	147/18432	1.77057e-06	0.000157259	0.000139104	BDKRB1	25
											HCV	GO:0008528	G protein-coupled peptide receptor activity	25/1095	147/18432	1.77057e-06	0.000157259	0.000139104	GAL	25
											HCV	GO:0008528	G protein-coupled peptide receptor activity	25/1095	147/18432	1.77057e-06	0.000157259	0.000139104	GLP2R	25
											HCV	GO:0008528	G protein-coupled peptide receptor activity	25/1095	147/18432	1.77057e-06	0.000157259	0.000139104	AVPR1B	25
											HCV	GO:0008528	G protein-coupled peptide receptor activity	25/1095	147/18432	1.77057e-06	0.000157259	0.000139104	CCR8	25
											HCV	GO:0008528	G protein-coupled peptide receptor activity	25/1095	147/18432	1.77057e-06	0.000157259	0.000139104	CCKBR	25
											HCV	GO:0008528	G protein-coupled peptide receptor activity	25/1095	147/18432	1.77057e-06	0.000157259	0.000139104	GHRHR	25
											HCV	GO:0008528	G protein-coupled peptide receptor activity	25/1095	147/18432	1.77057e-06	0.000157259	0.000139104	OPRK1	25
											HCV	GO:0008528	G protein-coupled peptide receptor activity	25/1095	147/18432	1.77057e-06	0.000157259	0.000139104	MC5R	25
											HCV	GO:0008528	G protein-coupled peptide receptor activity	25/1095	147/18432	1.77057e-06	0.000157259	0.000139104	PROKR2	25
											HCV	GO:0008528	G protein-coupled peptide receptor activity	25/1095	147/18432	1.77057e-06	0.000157259	0.000139104	QRFPR	25
											HCV	GO:0008528	G protein-coupled peptide receptor activity	25/1095	147/18432	1.77057e-06	0.000157259	0.000139104	BDKRB2	25
											HCV	GO:0008528	G protein-coupled peptide receptor activity	25/1095	147/18432	1.77057e-06	0.000157259	0.000139104	GPR84	25
											HCV	GO:0008528	G protein-coupled peptide receptor activity	25/1095	147/18432	1.77057e-06	0.000157259	0.000139104	GPR37	25
											HCV	GO:0008528	G protein-coupled peptide receptor activity	25/1095	147/18432	1.77057e-06	0.000157259	0.000139104	AVPR2	25
											HCV	GO:0008528	G protein-coupled peptide receptor activity	25/1095	147/18432	1.77057e-06	0.000157259	0.000139104	VIPR2	25
											HCV	GO:0008528	G protein-coupled peptide receptor activity	25/1095	147/18432	1.77057e-06	0.000157259	0.000139104	UTS2R	25
											HCV	GO:0008528	G protein-coupled peptide receptor activity	25/1095	147/18432	1.77057e-06	0.000157259	0.000139104	GALR3	25
											HCV	GO:0008528	G protein-coupled peptide receptor activity	25/1095	147/18432	1.77057e-06	0.000157259	0.000139104	CYSLTR1	25
											HCV	GO:0008528	G protein-coupled peptide receptor activity	25/1095	147/18432	1.77057e-06	0.000157259	0.000139104	SORCS1	25
											HCV	GO:0022836	gated channel activity	43/1095	341/18432	2.51997e-06	0.000205167	0.000181482	CHRNB2	43
											HCV	GO:0022836	gated channel activity	43/1095	341/18432	2.51997e-06	0.000205167	0.000181482	KCNE1	43
											HCV	GO:0022836	gated channel activity	43/1095	341/18432	2.51997e-06	0.000205167	0.000181482	ITPR3	43
											HCV	GO:0022836	gated channel activity	43/1095	341/18432	2.51997e-06	0.000205167	0.000181482	KCNK5	43
											HCV	GO:0022836	gated channel activity	43/1095	341/18432	2.51997e-06	0.000205167	0.000181482	CNGB1	43
											HCV	GO:0022836	gated channel activity	43/1095	341/18432	2.51997e-06	0.000205167	0.000181482	ASIC4	43
											HCV	GO:0022836	gated channel activity	43/1095	341/18432	2.51997e-06	0.000205167	0.000181482	CHRND	43
											HCV	GO:0022836	gated channel activity	43/1095	341/18432	2.51997e-06	0.000205167	0.000181482	CLCNKB	43
											HCV	GO:0022836	gated channel activity	43/1095	341/18432	2.51997e-06	0.000205167	0.000181482	SCNN1B	43
											HCV	GO:0022836	gated channel activity	43/1095	341/18432	2.51997e-06	0.000205167	0.000181482	KCNG1	43
											HCV	GO:0022836	gated channel activity	43/1095	341/18432	2.51997e-06	0.000205167	0.000181482	KCNC2	43
											HCV	GO:0022836	gated channel activity	43/1095	341/18432	2.51997e-06	0.000205167	0.000181482	GRID1	43
											HCV	GO:0022836	gated channel activity	43/1095	341/18432	2.51997e-06	0.000205167	0.000181482	KCNN1	43
											HCV	GO:0022836	gated channel activity	43/1095	341/18432	2.51997e-06	0.000205167	0.000181482	HTR3A	43
											HCV	GO:0022836	gated channel activity	43/1095	341/18432	2.51997e-06	0.000205167	0.000181482	GABRG3	43
											HCV	GO:0022836	gated channel activity	43/1095	341/18432	2.51997e-06	0.000205167	0.000181482	ABCC8	43
											HCV	GO:0022836	gated channel activity	43/1095	341/18432	2.51997e-06	0.000205167	0.000181482	GRIN1	43
											HCV	GO:0022836	gated channel activity	43/1095	341/18432	2.51997e-06	0.000205167	0.000181482	CACNA1G	43
											HCV	GO:0022836	gated channel activity	43/1095	341/18432	2.51997e-06	0.000205167	0.000181482	GRIK4	43
											HCV	GO:0022836	gated channel activity	43/1095	341/18432	2.51997e-06	0.000205167	0.000181482	KCNK16	43
											HCV	GO:0022836	gated channel activity	43/1095	341/18432	2.51997e-06	0.000205167	0.000181482	TRPA1	43
											HCV	GO:0022836	gated channel activity	43/1095	341/18432	2.51997e-06	0.000205167	0.000181482	CACNG8	43
											HCV	GO:0022836	gated channel activity	43/1095	341/18432	2.51997e-06	0.000205167	0.000181482	P2RX5	43
											HCV	GO:0022836	gated channel activity	43/1095	341/18432	2.51997e-06	0.000205167	0.000181482	KCNMB1	43
											HCV	GO:0022836	gated channel activity	43/1095	341/18432	2.51997e-06	0.000205167	0.000181482	GABRQ	43
											HCV	GO:0022836	gated channel activity	43/1095	341/18432	2.51997e-06	0.000205167	0.000181482	CHRNA2	43
											HCV	GO:0022836	gated channel activity	43/1095	341/18432	2.51997e-06	0.000205167	0.000181482	CALHM1	43
											HCV	GO:0022836	gated channel activity	43/1095	341/18432	2.51997e-06	0.000205167	0.000181482	LRRC38	43
											HCV	GO:0022836	gated channel activity	43/1095	341/18432	2.51997e-06	0.000205167	0.000181482	SLC17A3	43
											HCV	GO:0022836	gated channel activity	43/1095	341/18432	2.51997e-06	0.000205167	0.000181482	KCNJ5	43
											HCV	GO:0022836	gated channel activity	43/1095	341/18432	2.51997e-06	0.000205167	0.000181482	SCN9A	43
											HCV	GO:0022836	gated channel activity	43/1095	341/18432	2.51997e-06	0.000205167	0.000181482	ANO3	43
											HCV	GO:0022836	gated channel activity	43/1095	341/18432	2.51997e-06	0.000205167	0.000181482	GLRB	43
											HCV	GO:0022836	gated channel activity	43/1095	341/18432	2.51997e-06	0.000205167	0.000181482	KCNT2	43
											HCV	GO:0022836	gated channel activity	43/1095	341/18432	2.51997e-06	0.000205167	0.000181482	SNAP25	43
											HCV	GO:0022836	gated channel activity	43/1095	341/18432	2.51997e-06	0.000205167	0.000181482	KCNJ8	43
											HCV	GO:0022836	gated channel activity	43/1095	341/18432	2.51997e-06	0.000205167	0.000181482	MCOLN3	43
											HCV	GO:0022836	gated channel activity	43/1095	341/18432	2.51997e-06	0.000205167	0.000181482	KCNH8	43
											HCV	GO:0022836	gated channel activity	43/1095	341/18432	2.51997e-06	0.000205167	0.000181482	RYR1	43
											HCV	GO:0022836	gated channel activity	43/1095	341/18432	2.51997e-06	0.000205167	0.000181482	KCNK13	43
											HCV	GO:0022836	gated channel activity	43/1095	341/18432	2.51997e-06	0.000205167	0.000181482	P2RX1	43
											HCV	GO:0022836	gated channel activity	43/1095	341/18432	2.51997e-06	0.000205167	0.000181482	CHRNA1	43
											HCV	GO:0022836	gated channel activity	43/1095	341/18432	2.51997e-06	0.000205167	0.000181482	KCNJ12	43
											HCV	GO:0001653	peptide receptor activity	25/1095	153/18432	3.74052e-06	0.000270303	0.000239098	GPR37L1	25
											HCV	GO:0001653	peptide receptor activity	25/1095	153/18432	3.74052e-06	0.000270303	0.000239098	AGTRAP	25
											HCV	GO:0001653	peptide receptor activity	25/1095	153/18432	3.74052e-06	0.000270303	0.000239098	APLNR	25
											HCV	GO:0001653	peptide receptor activity	25/1095	153/18432	3.74052e-06	0.000270303	0.000239098	GPR35	25
											HCV	GO:0001653	peptide receptor activity	25/1095	153/18432	3.74052e-06	0.000270303	0.000239098	FPR1	25
											HCV	GO:0001653	peptide receptor activity	25/1095	153/18432	3.74052e-06	0.000270303	0.000239098	BDKRB1	25
											HCV	GO:0001653	peptide receptor activity	25/1095	153/18432	3.74052e-06	0.000270303	0.000239098	GAL	25
											HCV	GO:0001653	peptide receptor activity	25/1095	153/18432	3.74052e-06	0.000270303	0.000239098	GLP2R	25
											HCV	GO:0001653	peptide receptor activity	25/1095	153/18432	3.74052e-06	0.000270303	0.000239098	AVPR1B	25
											HCV	GO:0001653	peptide receptor activity	25/1095	153/18432	3.74052e-06	0.000270303	0.000239098	CCR8	25
											HCV	GO:0001653	peptide receptor activity	25/1095	153/18432	3.74052e-06	0.000270303	0.000239098	CCKBR	25
											HCV	GO:0001653	peptide receptor activity	25/1095	153/18432	3.74052e-06	0.000270303	0.000239098	GHRHR	25
											HCV	GO:0001653	peptide receptor activity	25/1095	153/18432	3.74052e-06	0.000270303	0.000239098	OPRK1	25
											HCV	GO:0001653	peptide receptor activity	25/1095	153/18432	3.74052e-06	0.000270303	0.000239098	MC5R	25
											HCV	GO:0001653	peptide receptor activity	25/1095	153/18432	3.74052e-06	0.000270303	0.000239098	PROKR2	25
											HCV	GO:0001653	peptide receptor activity	25/1095	153/18432	3.74052e-06	0.000270303	0.000239098	QRFPR	25
											HCV	GO:0001653	peptide receptor activity	25/1095	153/18432	3.74052e-06	0.000270303	0.000239098	BDKRB2	25
											HCV	GO:0001653	peptide receptor activity	25/1095	153/18432	3.74052e-06	0.000270303	0.000239098	GPR84	25
											HCV	GO:0001653	peptide receptor activity	25/1095	153/18432	3.74052e-06	0.000270303	0.000239098	GPR37	25
											HCV	GO:0001653	peptide receptor activity	25/1095	153/18432	3.74052e-06	0.000270303	0.000239098	AVPR2	25
											HCV	GO:0001653	peptide receptor activity	25/1095	153/18432	3.74052e-06	0.000270303	0.000239098	VIPR2	25
											HCV	GO:0001653	peptide receptor activity	25/1095	153/18432	3.74052e-06	0.000270303	0.000239098	UTS2R	25
											HCV	GO:0001653	peptide receptor activity	25/1095	153/18432	3.74052e-06	0.000270303	0.000239098	GALR3	25
											HCV	GO:0001653	peptide receptor activity	25/1095	153/18432	3.74052e-06	0.000270303	0.000239098	CYSLTR1	25
											HCV	GO:0001653	peptide receptor activity	25/1095	153/18432	3.74052e-06	0.000270303	0.000239098	SORCS1	25
											HCV	GO:0045236	CXCR chemokine receptor binding	8/1095	18/18432	3.87333e-06	0.000270303	0.000239098	CXCL8	8
											HCV	GO:0045236	CXCR chemokine receptor binding	8/1095	18/18432	3.87333e-06	0.000270303	0.000239098	CXCL1	8
											HCV	GO:0045236	CXCR chemokine receptor binding	8/1095	18/18432	3.87333e-06	0.000270303	0.000239098	CXCL6	8
											HCV	GO:0045236	CXCR chemokine receptor binding	8/1095	18/18432	3.87333e-06	0.000270303	0.000239098	CXCL5	8
											HCV	GO:0045236	CXCR chemokine receptor binding	8/1095	18/18432	3.87333e-06	0.000270303	0.000239098	CX3CL1	8
											HCV	GO:0045236	CXCR chemokine receptor binding	8/1095	18/18432	3.87333e-06	0.000270303	0.000239098	CXCL13	8
											HCV	GO:0045236	CXCR chemokine receptor binding	8/1095	18/18432	3.87333e-06	0.000270303	0.000239098	ITCH	8
											HCV	GO:0045236	CXCR chemokine receptor binding	8/1095	18/18432	3.87333e-06	0.000270303	0.000239098	TFF2	8
											HCV	GO:0099094	ligand-gated cation channel activity	21/1095	116/18432	4.23344e-06	0.000275738	0.000243905	CHRNB2	21
											HCV	GO:0099094	ligand-gated cation channel activity	21/1095	116/18432	4.23344e-06	0.000275738	0.000243905	ITPR3	21
											HCV	GO:0099094	ligand-gated cation channel activity	21/1095	116/18432	4.23344e-06	0.000275738	0.000243905	CNGB1	21
											HCV	GO:0099094	ligand-gated cation channel activity	21/1095	116/18432	4.23344e-06	0.000275738	0.000243905	ASIC4	21
											HCV	GO:0099094	ligand-gated cation channel activity	21/1095	116/18432	4.23344e-06	0.000275738	0.000243905	CHRND	21
											HCV	GO:0099094	ligand-gated cation channel activity	21/1095	116/18432	4.23344e-06	0.000275738	0.000243905	SCNN1B	21
											HCV	GO:0099094	ligand-gated cation channel activity	21/1095	116/18432	4.23344e-06	0.000275738	0.000243905	KCNN1	21
											HCV	GO:0099094	ligand-gated cation channel activity	21/1095	116/18432	4.23344e-06	0.000275738	0.000243905	HTR3A	21
											HCV	GO:0099094	ligand-gated cation channel activity	21/1095	116/18432	4.23344e-06	0.000275738	0.000243905	ABCC8	21
											HCV	GO:0099094	ligand-gated cation channel activity	21/1095	116/18432	4.23344e-06	0.000275738	0.000243905	GRIN1	21
											HCV	GO:0099094	ligand-gated cation channel activity	21/1095	116/18432	4.23344e-06	0.000275738	0.000243905	GRIK4	21
											HCV	GO:0099094	ligand-gated cation channel activity	21/1095	116/18432	4.23344e-06	0.000275738	0.000243905	TRPA1	21
											HCV	GO:0099094	ligand-gated cation channel activity	21/1095	116/18432	4.23344e-06	0.000275738	0.000243905	P2RX5	21
											HCV	GO:0099094	ligand-gated cation channel activity	21/1095	116/18432	4.23344e-06	0.000275738	0.000243905	CHRNA2	21
											HCV	GO:0099094	ligand-gated cation channel activity	21/1095	116/18432	4.23344e-06	0.000275738	0.000243905	KCNJ5	21
											HCV	GO:0099094	ligand-gated cation channel activity	21/1095	116/18432	4.23344e-06	0.000275738	0.000243905	KCNJ8	21
											HCV	GO:0099094	ligand-gated cation channel activity	21/1095	116/18432	4.23344e-06	0.000275738	0.000243905	MCOLN3	21
											HCV	GO:0099094	ligand-gated cation channel activity	21/1095	116/18432	4.23344e-06	0.000275738	0.000243905	RYR1	21
											HCV	GO:0099094	ligand-gated cation channel activity	21/1095	116/18432	4.23344e-06	0.000275738	0.000243905	P2RX1	21
											HCV	GO:0099094	ligand-gated cation channel activity	21/1095	116/18432	4.23344e-06	0.000275738	0.000243905	CHRNA1	21
											HCV	GO:0099094	ligand-gated cation channel activity	21/1095	116/18432	4.23344e-06	0.000275738	0.000243905	KCNJ12	21
											HCV	GO:0032395	MHC class II receptor activity	6/1095	10/18432	7.40462e-06	0.000452145	0.000399947	HLA-DOB	6
											HCV	GO:0032395	MHC class II receptor activity	6/1095	10/18432	7.40462e-06	0.000452145	0.000399947	HLA-DRA	6
											HCV	GO:0032395	MHC class II receptor activity	6/1095	10/18432	7.40462e-06	0.000452145	0.000399947	HLA-DRB1	6
											HCV	GO:0032395	MHC class II receptor activity	6/1095	10/18432	7.40462e-06	0.000452145	0.000399947	HLA-DPA1	6
											HCV	GO:0032395	MHC class II receptor activity	6/1095	10/18432	7.40462e-06	0.000452145	0.000399947	HLA-DOA	6
											HCV	GO:0032395	MHC class II receptor activity	6/1095	10/18432	7.40462e-06	0.000452145	0.000399947	HLA-DQB1	6
											HCV	GO:0005319	lipid transporter activity	25/1095	161/18432	9.45383e-06	0.000543317	0.000480594	APOL3	25
											HCV	GO:0005319	lipid transporter activity	25/1095	161/18432	9.45383e-06	0.000543317	0.000480594	PLSCR1	25
											HCV	GO:0005319	lipid transporter activity	25/1095	161/18432	9.45383e-06	0.000543317	0.000480594	APOA4	25
											HCV	GO:0005319	lipid transporter activity	25/1095	161/18432	9.45383e-06	0.000543317	0.000480594	SLC2A1	25
											HCV	GO:0005319	lipid transporter activity	25/1095	161/18432	9.45383e-06	0.000543317	0.000480594	PITPNM2	25
											HCV	GO:0005319	lipid transporter activity	25/1095	161/18432	9.45383e-06	0.000543317	0.000480594	STARD5	25
											HCV	GO:0005319	lipid transporter activity	25/1095	161/18432	9.45383e-06	0.000543317	0.000480594	ABCA13	25
											HCV	GO:0005319	lipid transporter activity	25/1095	161/18432	9.45383e-06	0.000543317	0.000480594	SLC51B	25
											HCV	GO:0005319	lipid transporter activity	25/1095	161/18432	9.45383e-06	0.000543317	0.000480594	ABCG4	25
											HCV	GO:0005319	lipid transporter activity	25/1095	161/18432	9.45383e-06	0.000543317	0.000480594	PLSCR2	25
											HCV	GO:0005319	lipid transporter activity	25/1095	161/18432	9.45383e-06	0.000543317	0.000480594	STRA6	25
											HCV	GO:0005319	lipid transporter activity	25/1095	161/18432	9.45383e-06	0.000543317	0.000480594	ATP10A	25
											HCV	GO:0005319	lipid transporter activity	25/1095	161/18432	9.45383e-06	0.000543317	0.000480594	SLCO1B1	25
											HCV	GO:0005319	lipid transporter activity	25/1095	161/18432	9.45383e-06	0.000543317	0.000480594	SLCO1A2	25
											HCV	GO:0005319	lipid transporter activity	25/1095	161/18432	9.45383e-06	0.000543317	0.000480594	SLC22A9	25
											HCV	GO:0005319	lipid transporter activity	25/1095	161/18432	9.45383e-06	0.000543317	0.000480594	PLSCR4	25
											HCV	GO:0005319	lipid transporter activity	25/1095	161/18432	9.45383e-06	0.000543317	0.000480594	ANO3	25
											HCV	GO:0005319	lipid transporter activity	25/1095	161/18432	9.45383e-06	0.000543317	0.000480594	APOB	25
											HCV	GO:0005319	lipid transporter activity	25/1095	161/18432	9.45383e-06	0.000543317	0.000480594	ABCA5	25
											HCV	GO:0005319	lipid transporter activity	25/1095	161/18432	9.45383e-06	0.000543317	0.000480594	APOA2	25
											HCV	GO:0005319	lipid transporter activity	25/1095	161/18432	9.45383e-06	0.000543317	0.000480594	SLCO1B3	25
											HCV	GO:0005319	lipid transporter activity	25/1095	161/18432	9.45383e-06	0.000543317	0.000480594	FABP4	25
											HCV	GO:0005319	lipid transporter activity	25/1095	161/18432	9.45383e-06	0.000543317	0.000480594	OSBPL6	25
											HCV	GO:0005319	lipid transporter activity	25/1095	161/18432	9.45383e-06	0.000543317	0.000480594	CD36	25
											HCV	GO:0005319	lipid transporter activity	25/1095	161/18432	9.45383e-06	0.000543317	0.000480594	OSBPL7	25
											HCV	GO:0005216	ion channel activity	50/1095	446/18432	1.17063e-05	0.000635392	0.00056204	CHRNB2	50
											HCV	GO:0005216	ion channel activity	50/1095	446/18432	1.17063e-05	0.000635392	0.00056204	KCNE1	50
											HCV	GO:0005216	ion channel activity	50/1095	446/18432	1.17063e-05	0.000635392	0.00056204	ITPR3	50
											HCV	GO:0005216	ion channel activity	50/1095	446/18432	1.17063e-05	0.000635392	0.00056204	KCNK5	50
											HCV	GO:0005216	ion channel activity	50/1095	446/18432	1.17063e-05	0.000635392	0.00056204	CNGB1	50
											HCV	GO:0005216	ion channel activity	50/1095	446/18432	1.17063e-05	0.000635392	0.00056204	RHCG	50
											HCV	GO:0005216	ion channel activity	50/1095	446/18432	1.17063e-05	0.000635392	0.00056204	CLDN4	50
											HCV	GO:0005216	ion channel activity	50/1095	446/18432	1.17063e-05	0.000635392	0.00056204	ASIC4	50
											HCV	GO:0005216	ion channel activity	50/1095	446/18432	1.17063e-05	0.000635392	0.00056204	CHRND	50
											HCV	GO:0005216	ion channel activity	50/1095	446/18432	1.17063e-05	0.000635392	0.00056204	CLCNKB	50
											HCV	GO:0005216	ion channel activity	50/1095	446/18432	1.17063e-05	0.000635392	0.00056204	SCNN1B	50
											HCV	GO:0005216	ion channel activity	50/1095	446/18432	1.17063e-05	0.000635392	0.00056204	BEST2	50
											HCV	GO:0005216	ion channel activity	50/1095	446/18432	1.17063e-05	0.000635392	0.00056204	KCNG1	50
											HCV	GO:0005216	ion channel activity	50/1095	446/18432	1.17063e-05	0.000635392	0.00056204	KCNC2	50
											HCV	GO:0005216	ion channel activity	50/1095	446/18432	1.17063e-05	0.000635392	0.00056204	GRID1	50
											HCV	GO:0005216	ion channel activity	50/1095	446/18432	1.17063e-05	0.000635392	0.00056204	KCNN1	50
											HCV	GO:0005216	ion channel activity	50/1095	446/18432	1.17063e-05	0.000635392	0.00056204	HTR3A	50
											HCV	GO:0005216	ion channel activity	50/1095	446/18432	1.17063e-05	0.000635392	0.00056204	GABRG3	50
											HCV	GO:0005216	ion channel activity	50/1095	446/18432	1.17063e-05	0.000635392	0.00056204	ABCC8	50
											HCV	GO:0005216	ion channel activity	50/1095	446/18432	1.17063e-05	0.000635392	0.00056204	GRIN1	50
											HCV	GO:0005216	ion channel activity	50/1095	446/18432	1.17063e-05	0.000635392	0.00056204	CACNA1G	50
											HCV	GO:0005216	ion channel activity	50/1095	446/18432	1.17063e-05	0.000635392	0.00056204	GRIK4	50
											HCV	GO:0005216	ion channel activity	50/1095	446/18432	1.17063e-05	0.000635392	0.00056204	KCNK16	50
											HCV	GO:0005216	ion channel activity	50/1095	446/18432	1.17063e-05	0.000635392	0.00056204	BSND	50
											HCV	GO:0005216	ion channel activity	50/1095	446/18432	1.17063e-05	0.000635392	0.00056204	TRPA1	50
											HCV	GO:0005216	ion channel activity	50/1095	446/18432	1.17063e-05	0.000635392	0.00056204	CACNG8	50
											HCV	GO:0005216	ion channel activity	50/1095	446/18432	1.17063e-05	0.000635392	0.00056204	P2RX5	50
											HCV	GO:0005216	ion channel activity	50/1095	446/18432	1.17063e-05	0.000635392	0.00056204	KCNMB1	50
											HCV	GO:0005216	ion channel activity	50/1095	446/18432	1.17063e-05	0.000635392	0.00056204	GABRQ	50
											HCV	GO:0005216	ion channel activity	50/1095	446/18432	1.17063e-05	0.000635392	0.00056204	CHRNA2	50
											HCV	GO:0005216	ion channel activity	50/1095	446/18432	1.17063e-05	0.000635392	0.00056204	CALHM1	50
											HCV	GO:0005216	ion channel activity	50/1095	446/18432	1.17063e-05	0.000635392	0.00056204	RHBG	50
											HCV	GO:0005216	ion channel activity	50/1095	446/18432	1.17063e-05	0.000635392	0.00056204	LRRC38	50
											HCV	GO:0005216	ion channel activity	50/1095	446/18432	1.17063e-05	0.000635392	0.00056204	TRPM1	50
											HCV	GO:0005216	ion channel activity	50/1095	446/18432	1.17063e-05	0.000635392	0.00056204	SLC17A3	50
											HCV	GO:0005216	ion channel activity	50/1095	446/18432	1.17063e-05	0.000635392	0.00056204	KCNJ5	50
											HCV	GO:0005216	ion channel activity	50/1095	446/18432	1.17063e-05	0.000635392	0.00056204	SCN9A	50
											HCV	GO:0005216	ion channel activity	50/1095	446/18432	1.17063e-05	0.000635392	0.00056204	ANO3	50
											HCV	GO:0005216	ion channel activity	50/1095	446/18432	1.17063e-05	0.000635392	0.00056204	GLRB	50
											HCV	GO:0005216	ion channel activity	50/1095	446/18432	1.17063e-05	0.000635392	0.00056204	KCNT2	50
											HCV	GO:0005216	ion channel activity	50/1095	446/18432	1.17063e-05	0.000635392	0.00056204	SNAP25	50
											HCV	GO:0005216	ion channel activity	50/1095	446/18432	1.17063e-05	0.000635392	0.00056204	TRPM7	50
											HCV	GO:0005216	ion channel activity	50/1095	446/18432	1.17063e-05	0.000635392	0.00056204	KCNJ8	50
											HCV	GO:0005216	ion channel activity	50/1095	446/18432	1.17063e-05	0.000635392	0.00056204	MCOLN3	50
											HCV	GO:0005216	ion channel activity	50/1095	446/18432	1.17063e-05	0.000635392	0.00056204	KCNH8	50
											HCV	GO:0005216	ion channel activity	50/1095	446/18432	1.17063e-05	0.000635392	0.00056204	RYR1	50
											HCV	GO:0005216	ion channel activity	50/1095	446/18432	1.17063e-05	0.000635392	0.00056204	KCNK13	50
											HCV	GO:0005216	ion channel activity	50/1095	446/18432	1.17063e-05	0.000635392	0.00056204	P2RX1	50
											HCV	GO:0005216	ion channel activity	50/1095	446/18432	1.17063e-05	0.000635392	0.00056204	CHRNA1	50
											HCV	GO:0005216	ion channel activity	50/1095	446/18432	1.17063e-05	0.000635392	0.00056204	KCNJ12	50
											HCV	GO:0048020	CCR chemokine receptor binding	12/1095	47/18432	1.36791e-05	0.000703392	0.000622189	CCL20	12
											HCV	GO:0048020	CCR chemokine receptor binding	12/1095	47/18432	1.36791e-05	0.000703392	0.000622189	STAT1	12
											HCV	GO:0048020	CCR chemokine receptor binding	12/1095	47/18432	1.36791e-05	0.000703392	0.000622189	CCL5	12
											HCV	GO:0048020	CCR chemokine receptor binding	12/1095	47/18432	1.36791e-05	0.000703392	0.000622189	CX3CL1	12
											HCV	GO:0048020	CCR chemokine receptor binding	12/1095	47/18432	1.36791e-05	0.000703392	0.000622189	CCL2	12
											HCV	GO:0048020	CCR chemokine receptor binding	12/1095	47/18432	1.36791e-05	0.000703392	0.000622189	CCL7	12
											HCV	GO:0048020	CCR chemokine receptor binding	12/1095	47/18432	1.36791e-05	0.000703392	0.000622189	CCL22	12
											HCV	GO:0048020	CCR chemokine receptor binding	12/1095	47/18432	1.36791e-05	0.000703392	0.000622189	CCL17	12
											HCV	GO:0048020	CCR chemokine receptor binding	12/1095	47/18432	1.36791e-05	0.000703392	0.000622189	CCL25	12
											HCV	GO:0048020	CCR chemokine receptor binding	12/1095	47/18432	1.36791e-05	0.000703392	0.000622189	CXCL13	12
											HCV	GO:0048020	CCR chemokine receptor binding	12/1095	47/18432	1.36791e-05	0.000703392	0.000622189	CCL8	12
											HCV	GO:0048020	CCR chemokine receptor binding	12/1095	47/18432	1.36791e-05	0.000703392	0.000622189	CCL24	12
											HCV	GO:0023026	MHC class II protein complex binding	9/1095	27/18432	1.57714e-05	0.000770432	0.00068149	HLA-DOB	9
											HCV	GO:0023026	MHC class II protein complex binding	9/1095	27/18432	1.57714e-05	0.000770432	0.00068149	HLA-DRA	9
											HCV	GO:0023026	MHC class II protein complex binding	9/1095	27/18432	1.57714e-05	0.000770432	0.00068149	HLA-DMB	9
											HCV	GO:0023026	MHC class II protein complex binding	9/1095	27/18432	1.57714e-05	0.000770432	0.00068149	CD4	9
											HCV	GO:0023026	MHC class II protein complex binding	9/1095	27/18432	1.57714e-05	0.000770432	0.00068149	HLA-DRB1	9
											HCV	GO:0023026	MHC class II protein complex binding	9/1095	27/18432	1.57714e-05	0.000770432	0.00068149	HLA-DPB1	9
											HCV	GO:0023026	MHC class II protein complex binding	9/1095	27/18432	1.57714e-05	0.000770432	0.00068149	HLA-DPA1	9
											HCV	GO:0023026	MHC class II protein complex binding	9/1095	27/18432	1.57714e-05	0.000770432	0.00068149	HLA-DOA	9
											HCV	GO:0023026	MHC class II protein complex binding	9/1095	27/18432	1.57714e-05	0.000770432	0.00068149	HLA-DQB1	9
											HCV	GO:0008201	heparin binding	25/1095	171/18432	2.72401e-05	0.00126731	0.00112101	CXCL8	25
											HCV	GO:0008201	heparin binding	25/1095	171/18432	2.72401e-05	0.00126731	0.00112101	LAMC2	25
											HCV	GO:0008201	heparin binding	25/1095	171/18432	2.72401e-05	0.00126731	0.00112101	CXCL6	25
											HCV	GO:0008201	heparin binding	25/1095	171/18432	2.72401e-05	0.00126731	0.00112101	APOA5	25
											HCV	GO:0008201	heparin binding	25/1095	171/18432	2.72401e-05	0.00126731	0.00112101	CCL7	25
											HCV	GO:0008201	heparin binding	25/1095	171/18432	2.72401e-05	0.00126731	0.00112101	LGR6	25
											HCV	GO:0008201	heparin binding	25/1095	171/18432	2.72401e-05	0.00126731	0.00112101	CXCL13	25
											HCV	GO:0008201	heparin binding	25/1095	171/18432	2.72401e-05	0.00126731	0.00112101	APLP1	25
											HCV	GO:0008201	heparin binding	25/1095	171/18432	2.72401e-05	0.00126731	0.00112101	ADAMTS8	25
											HCV	GO:0008201	heparin binding	25/1095	171/18432	2.72401e-05	0.00126731	0.00112101	COMP	25
											HCV	GO:0008201	heparin binding	25/1095	171/18432	2.72401e-05	0.00126731	0.00112101	SFRP1	25
											HCV	GO:0008201	heparin binding	25/1095	171/18432	2.72401e-05	0.00126731	0.00112101	CCL8	25
											HCV	GO:0008201	heparin binding	25/1095	171/18432	2.72401e-05	0.00126731	0.00112101	LRTM2	25
											HCV	GO:0008201	heparin binding	25/1095	171/18432	2.72401e-05	0.00126731	0.00112101	ADAMTS15	25
											HCV	GO:0008201	heparin binding	25/1095	171/18432	2.72401e-05	0.00126731	0.00112101	PTN	25
											HCV	GO:0008201	heparin binding	25/1095	171/18432	2.72401e-05	0.00126731	0.00112101	FGF10	25
											HCV	GO:0008201	heparin binding	25/1095	171/18432	2.72401e-05	0.00126731	0.00112101	GPNMB	25
											HCV	GO:0008201	heparin binding	25/1095	171/18432	2.72401e-05	0.00126731	0.00112101	ANGPTL3	25
											HCV	GO:0008201	heparin binding	25/1095	171/18432	2.72401e-05	0.00126731	0.00112101	APOH	25
											HCV	GO:0008201	heparin binding	25/1095	171/18432	2.72401e-05	0.00126731	0.00112101	SERPINA5	25
											HCV	GO:0008201	heparin binding	25/1095	171/18432	2.72401e-05	0.00126731	0.00112101	FSTL1	25
											HCV	GO:0008201	heparin binding	25/1095	171/18432	2.72401e-05	0.00126731	0.00112101	APOB	25
											HCV	GO:0008201	heparin binding	25/1095	171/18432	2.72401e-05	0.00126731	0.00112101	ANOS1	25
											HCV	GO:0008201	heparin binding	25/1095	171/18432	2.72401e-05	0.00126731	0.00112101	ADAMTS5	25
											HCV	GO:0008201	heparin binding	25/1095	171/18432	2.72401e-05	0.00126731	0.00112101	HBEGF	25
											HCV	GO:0005261	cation channel activity	40/1095	346/18432	4.31468e-05	0.00187543	0.00165892	CHRNB2	40
											HCV	GO:0005261	cation channel activity	40/1095	346/18432	4.31468e-05	0.00187543	0.00165892	KCNE1	40
											HCV	GO:0005261	cation channel activity	40/1095	346/18432	4.31468e-05	0.00187543	0.00165892	ITPR3	40
											HCV	GO:0005261	cation channel activity	40/1095	346/18432	4.31468e-05	0.00187543	0.00165892	KCNK5	40
											HCV	GO:0005261	cation channel activity	40/1095	346/18432	4.31468e-05	0.00187543	0.00165892	CNGB1	40
											HCV	GO:0005261	cation channel activity	40/1095	346/18432	4.31468e-05	0.00187543	0.00165892	RHCG	40
											HCV	GO:0005261	cation channel activity	40/1095	346/18432	4.31468e-05	0.00187543	0.00165892	ASIC4	40
											HCV	GO:0005261	cation channel activity	40/1095	346/18432	4.31468e-05	0.00187543	0.00165892	CHRND	40
											HCV	GO:0005261	cation channel activity	40/1095	346/18432	4.31468e-05	0.00187543	0.00165892	SCNN1B	40
											HCV	GO:0005261	cation channel activity	40/1095	346/18432	4.31468e-05	0.00187543	0.00165892	KCNG1	40
											HCV	GO:0005261	cation channel activity	40/1095	346/18432	4.31468e-05	0.00187543	0.00165892	KCNC2	40
											HCV	GO:0005261	cation channel activity	40/1095	346/18432	4.31468e-05	0.00187543	0.00165892	KCNN1	40
											HCV	GO:0005261	cation channel activity	40/1095	346/18432	4.31468e-05	0.00187543	0.00165892	HTR3A	40
											HCV	GO:0005261	cation channel activity	40/1095	346/18432	4.31468e-05	0.00187543	0.00165892	ABCC8	40
											HCV	GO:0005261	cation channel activity	40/1095	346/18432	4.31468e-05	0.00187543	0.00165892	GRIN1	40
											HCV	GO:0005261	cation channel activity	40/1095	346/18432	4.31468e-05	0.00187543	0.00165892	CACNA1G	40
											HCV	GO:0005261	cation channel activity	40/1095	346/18432	4.31468e-05	0.00187543	0.00165892	GRIK4	40
											HCV	GO:0005261	cation channel activity	40/1095	346/18432	4.31468e-05	0.00187543	0.00165892	KCNK16	40
											HCV	GO:0005261	cation channel activity	40/1095	346/18432	4.31468e-05	0.00187543	0.00165892	TRPA1	40
											HCV	GO:0005261	cation channel activity	40/1095	346/18432	4.31468e-05	0.00187543	0.00165892	CACNG8	40
											HCV	GO:0005261	cation channel activity	40/1095	346/18432	4.31468e-05	0.00187543	0.00165892	P2RX5	40
											HCV	GO:0005261	cation channel activity	40/1095	346/18432	4.31468e-05	0.00187543	0.00165892	KCNMB1	40
											HCV	GO:0005261	cation channel activity	40/1095	346/18432	4.31468e-05	0.00187543	0.00165892	CHRNA2	40
											HCV	GO:0005261	cation channel activity	40/1095	346/18432	4.31468e-05	0.00187543	0.00165892	CALHM1	40
											HCV	GO:0005261	cation channel activity	40/1095	346/18432	4.31468e-05	0.00187543	0.00165892	RHBG	40
											HCV	GO:0005261	cation channel activity	40/1095	346/18432	4.31468e-05	0.00187543	0.00165892	LRRC38	40
											HCV	GO:0005261	cation channel activity	40/1095	346/18432	4.31468e-05	0.00187543	0.00165892	TRPM1	40
											HCV	GO:0005261	cation channel activity	40/1095	346/18432	4.31468e-05	0.00187543	0.00165892	KCNJ5	40
											HCV	GO:0005261	cation channel activity	40/1095	346/18432	4.31468e-05	0.00187543	0.00165892	SCN9A	40
											HCV	GO:0005261	cation channel activity	40/1095	346/18432	4.31468e-05	0.00187543	0.00165892	KCNT2	40
											HCV	GO:0005261	cation channel activity	40/1095	346/18432	4.31468e-05	0.00187543	0.00165892	SNAP25	40
											HCV	GO:0005261	cation channel activity	40/1095	346/18432	4.31468e-05	0.00187543	0.00165892	TRPM7	40
											HCV	GO:0005261	cation channel activity	40/1095	346/18432	4.31468e-05	0.00187543	0.00165892	KCNJ8	40
											HCV	GO:0005261	cation channel activity	40/1095	346/18432	4.31468e-05	0.00187543	0.00165892	MCOLN3	40
											HCV	GO:0005261	cation channel activity	40/1095	346/18432	4.31468e-05	0.00187543	0.00165892	KCNH8	40
											HCV	GO:0005261	cation channel activity	40/1095	346/18432	4.31468e-05	0.00187543	0.00165892	RYR1	40
											HCV	GO:0005261	cation channel activity	40/1095	346/18432	4.31468e-05	0.00187543	0.00165892	KCNK13	40
											HCV	GO:0005261	cation channel activity	40/1095	346/18432	4.31468e-05	0.00187543	0.00165892	P2RX1	40
											HCV	GO:0005261	cation channel activity	40/1095	346/18432	4.31468e-05	0.00187543	0.00165892	CHRNA1	40
											HCV	GO:0005261	cation channel activity	40/1095	346/18432	4.31468e-05	0.00187543	0.00165892	KCNJ12	40
											HCV	GO:0015267	channel activity	52/1095	494/18432	4.41503e-05	0.00187543	0.00165892	CHRNB2	52
											HCV	GO:0015267	channel activity	52/1095	494/18432	4.41503e-05	0.00187543	0.00165892	KCNE1	52
											HCV	GO:0015267	channel activity	52/1095	494/18432	4.41503e-05	0.00187543	0.00165892	ITPR3	52
											HCV	GO:0015267	channel activity	52/1095	494/18432	4.41503e-05	0.00187543	0.00165892	KCNK5	52
											HCV	GO:0015267	channel activity	52/1095	494/18432	4.41503e-05	0.00187543	0.00165892	CNGB1	52
											HCV	GO:0015267	channel activity	52/1095	494/18432	4.41503e-05	0.00187543	0.00165892	RHCG	52
											HCV	GO:0015267	channel activity	52/1095	494/18432	4.41503e-05	0.00187543	0.00165892	CLDN4	52
											HCV	GO:0015267	channel activity	52/1095	494/18432	4.41503e-05	0.00187543	0.00165892	ASIC4	52
											HCV	GO:0015267	channel activity	52/1095	494/18432	4.41503e-05	0.00187543	0.00165892	CHRND	52
											HCV	GO:0015267	channel activity	52/1095	494/18432	4.41503e-05	0.00187543	0.00165892	GJA8	52
											HCV	GO:0015267	channel activity	52/1095	494/18432	4.41503e-05	0.00187543	0.00165892	CLCNKB	52
											HCV	GO:0015267	channel activity	52/1095	494/18432	4.41503e-05	0.00187543	0.00165892	SCNN1B	52
											HCV	GO:0015267	channel activity	52/1095	494/18432	4.41503e-05	0.00187543	0.00165892	BEST2	52
											HCV	GO:0015267	channel activity	52/1095	494/18432	4.41503e-05	0.00187543	0.00165892	KCNG1	52
											HCV	GO:0015267	channel activity	52/1095	494/18432	4.41503e-05	0.00187543	0.00165892	KCNC2	52
											HCV	GO:0015267	channel activity	52/1095	494/18432	4.41503e-05	0.00187543	0.00165892	GRID1	52
											HCV	GO:0015267	channel activity	52/1095	494/18432	4.41503e-05	0.00187543	0.00165892	KCNN1	52
											HCV	GO:0015267	channel activity	52/1095	494/18432	4.41503e-05	0.00187543	0.00165892	HTR3A	52
											HCV	GO:0015267	channel activity	52/1095	494/18432	4.41503e-05	0.00187543	0.00165892	GABRG3	52
											HCV	GO:0015267	channel activity	52/1095	494/18432	4.41503e-05	0.00187543	0.00165892	ABCC8	52
											HCV	GO:0015267	channel activity	52/1095	494/18432	4.41503e-05	0.00187543	0.00165892	GRIN1	52
											HCV	GO:0015267	channel activity	52/1095	494/18432	4.41503e-05	0.00187543	0.00165892	CACNA1G	52
											HCV	GO:0015267	channel activity	52/1095	494/18432	4.41503e-05	0.00187543	0.00165892	GRIK4	52
											HCV	GO:0015267	channel activity	52/1095	494/18432	4.41503e-05	0.00187543	0.00165892	KCNK16	52
											HCV	GO:0015267	channel activity	52/1095	494/18432	4.41503e-05	0.00187543	0.00165892	BSND	52
											HCV	GO:0015267	channel activity	52/1095	494/18432	4.41503e-05	0.00187543	0.00165892	TRPA1	52
											HCV	GO:0015267	channel activity	52/1095	494/18432	4.41503e-05	0.00187543	0.00165892	CACNG8	52
											HCV	GO:0015267	channel activity	52/1095	494/18432	4.41503e-05	0.00187543	0.00165892	P2RX5	52
											HCV	GO:0015267	channel activity	52/1095	494/18432	4.41503e-05	0.00187543	0.00165892	KCNMB1	52
											HCV	GO:0015267	channel activity	52/1095	494/18432	4.41503e-05	0.00187543	0.00165892	GABRQ	52
											HCV	GO:0015267	channel activity	52/1095	494/18432	4.41503e-05	0.00187543	0.00165892	CHRNA2	52
											HCV	GO:0015267	channel activity	52/1095	494/18432	4.41503e-05	0.00187543	0.00165892	CALHM1	52
											HCV	GO:0015267	channel activity	52/1095	494/18432	4.41503e-05	0.00187543	0.00165892	RHBG	52
											HCV	GO:0015267	channel activity	52/1095	494/18432	4.41503e-05	0.00187543	0.00165892	LRRC38	52
											HCV	GO:0015267	channel activity	52/1095	494/18432	4.41503e-05	0.00187543	0.00165892	TRPM1	52
											HCV	GO:0015267	channel activity	52/1095	494/18432	4.41503e-05	0.00187543	0.00165892	SLC17A3	52
											HCV	GO:0015267	channel activity	52/1095	494/18432	4.41503e-05	0.00187543	0.00165892	KCNJ5	52
											HCV	GO:0015267	channel activity	52/1095	494/18432	4.41503e-05	0.00187543	0.00165892	SCN9A	52
											HCV	GO:0015267	channel activity	52/1095	494/18432	4.41503e-05	0.00187543	0.00165892	ANO3	52
											HCV	GO:0015267	channel activity	52/1095	494/18432	4.41503e-05	0.00187543	0.00165892	GLRB	52
											HCV	GO:0015267	channel activity	52/1095	494/18432	4.41503e-05	0.00187543	0.00165892	KCNT2	52
											HCV	GO:0015267	channel activity	52/1095	494/18432	4.41503e-05	0.00187543	0.00165892	SNAP25	52
											HCV	GO:0015267	channel activity	52/1095	494/18432	4.41503e-05	0.00187543	0.00165892	TRPM7	52
											HCV	GO:0015267	channel activity	52/1095	494/18432	4.41503e-05	0.00187543	0.00165892	KCNJ8	52
											HCV	GO:0015267	channel activity	52/1095	494/18432	4.41503e-05	0.00187543	0.00165892	MCOLN3	52
											HCV	GO:0015267	channel activity	52/1095	494/18432	4.41503e-05	0.00187543	0.00165892	KCNH8	52
											HCV	GO:0015267	channel activity	52/1095	494/18432	4.41503e-05	0.00187543	0.00165892	RYR1	52
											HCV	GO:0015267	channel activity	52/1095	494/18432	4.41503e-05	0.00187543	0.00165892	KCNK13	52
											HCV	GO:0015267	channel activity	52/1095	494/18432	4.41503e-05	0.00187543	0.00165892	P2RX1	52
											HCV	GO:0015267	channel activity	52/1095	494/18432	4.41503e-05	0.00187543	0.00165892	CHRNA1	52
											HCV	GO:0015267	channel activity	52/1095	494/18432	4.41503e-05	0.00187543	0.00165892	AQP8	52
											HCV	GO:0015267	channel activity	52/1095	494/18432	4.41503e-05	0.00187543	0.00165892	KCNJ12	52
											HCV	GO:0022803	passive transmembrane transporter activity	52/1095	495/18432	4.65704e-05	0.0018958	0.00167694	CHRNB2	52
											HCV	GO:0022803	passive transmembrane transporter activity	52/1095	495/18432	4.65704e-05	0.0018958	0.00167694	KCNE1	52
											HCV	GO:0022803	passive transmembrane transporter activity	52/1095	495/18432	4.65704e-05	0.0018958	0.00167694	ITPR3	52
											HCV	GO:0022803	passive transmembrane transporter activity	52/1095	495/18432	4.65704e-05	0.0018958	0.00167694	KCNK5	52
											HCV	GO:0022803	passive transmembrane transporter activity	52/1095	495/18432	4.65704e-05	0.0018958	0.00167694	CNGB1	52
											HCV	GO:0022803	passive transmembrane transporter activity	52/1095	495/18432	4.65704e-05	0.0018958	0.00167694	RHCG	52
											HCV	GO:0022803	passive transmembrane transporter activity	52/1095	495/18432	4.65704e-05	0.0018958	0.00167694	CLDN4	52
											HCV	GO:0022803	passive transmembrane transporter activity	52/1095	495/18432	4.65704e-05	0.0018958	0.00167694	ASIC4	52
											HCV	GO:0022803	passive transmembrane transporter activity	52/1095	495/18432	4.65704e-05	0.0018958	0.00167694	CHRND	52
											HCV	GO:0022803	passive transmembrane transporter activity	52/1095	495/18432	4.65704e-05	0.0018958	0.00167694	GJA8	52
											HCV	GO:0022803	passive transmembrane transporter activity	52/1095	495/18432	4.65704e-05	0.0018958	0.00167694	CLCNKB	52
											HCV	GO:0022803	passive transmembrane transporter activity	52/1095	495/18432	4.65704e-05	0.0018958	0.00167694	SCNN1B	52
											HCV	GO:0022803	passive transmembrane transporter activity	52/1095	495/18432	4.65704e-05	0.0018958	0.00167694	BEST2	52
											HCV	GO:0022803	passive transmembrane transporter activity	52/1095	495/18432	4.65704e-05	0.0018958	0.00167694	KCNG1	52
											HCV	GO:0022803	passive transmembrane transporter activity	52/1095	495/18432	4.65704e-05	0.0018958	0.00167694	KCNC2	52
											HCV	GO:0022803	passive transmembrane transporter activity	52/1095	495/18432	4.65704e-05	0.0018958	0.00167694	GRID1	52
											HCV	GO:0022803	passive transmembrane transporter activity	52/1095	495/18432	4.65704e-05	0.0018958	0.00167694	KCNN1	52
											HCV	GO:0022803	passive transmembrane transporter activity	52/1095	495/18432	4.65704e-05	0.0018958	0.00167694	HTR3A	52
											HCV	GO:0022803	passive transmembrane transporter activity	52/1095	495/18432	4.65704e-05	0.0018958	0.00167694	GABRG3	52
											HCV	GO:0022803	passive transmembrane transporter activity	52/1095	495/18432	4.65704e-05	0.0018958	0.00167694	ABCC8	52
											HCV	GO:0022803	passive transmembrane transporter activity	52/1095	495/18432	4.65704e-05	0.0018958	0.00167694	GRIN1	52
											HCV	GO:0022803	passive transmembrane transporter activity	52/1095	495/18432	4.65704e-05	0.0018958	0.00167694	CACNA1G	52
											HCV	GO:0022803	passive transmembrane transporter activity	52/1095	495/18432	4.65704e-05	0.0018958	0.00167694	GRIK4	52
											HCV	GO:0022803	passive transmembrane transporter activity	52/1095	495/18432	4.65704e-05	0.0018958	0.00167694	KCNK16	52
											HCV	GO:0022803	passive transmembrane transporter activity	52/1095	495/18432	4.65704e-05	0.0018958	0.00167694	BSND	52
											HCV	GO:0022803	passive transmembrane transporter activity	52/1095	495/18432	4.65704e-05	0.0018958	0.00167694	TRPA1	52
											HCV	GO:0022803	passive transmembrane transporter activity	52/1095	495/18432	4.65704e-05	0.0018958	0.00167694	CACNG8	52
											HCV	GO:0022803	passive transmembrane transporter activity	52/1095	495/18432	4.65704e-05	0.0018958	0.00167694	P2RX5	52
											HCV	GO:0022803	passive transmembrane transporter activity	52/1095	495/18432	4.65704e-05	0.0018958	0.00167694	KCNMB1	52
											HCV	GO:0022803	passive transmembrane transporter activity	52/1095	495/18432	4.65704e-05	0.0018958	0.00167694	GABRQ	52
											HCV	GO:0022803	passive transmembrane transporter activity	52/1095	495/18432	4.65704e-05	0.0018958	0.00167694	CHRNA2	52
											HCV	GO:0022803	passive transmembrane transporter activity	52/1095	495/18432	4.65704e-05	0.0018958	0.00167694	CALHM1	52
											HCV	GO:0022803	passive transmembrane transporter activity	52/1095	495/18432	4.65704e-05	0.0018958	0.00167694	RHBG	52
											HCV	GO:0022803	passive transmembrane transporter activity	52/1095	495/18432	4.65704e-05	0.0018958	0.00167694	LRRC38	52
											HCV	GO:0022803	passive transmembrane transporter activity	52/1095	495/18432	4.65704e-05	0.0018958	0.00167694	TRPM1	52
											HCV	GO:0022803	passive transmembrane transporter activity	52/1095	495/18432	4.65704e-05	0.0018958	0.00167694	SLC17A3	52
											HCV	GO:0022803	passive transmembrane transporter activity	52/1095	495/18432	4.65704e-05	0.0018958	0.00167694	KCNJ5	52
											HCV	GO:0022803	passive transmembrane transporter activity	52/1095	495/18432	4.65704e-05	0.0018958	0.00167694	SCN9A	52
											HCV	GO:0022803	passive transmembrane transporter activity	52/1095	495/18432	4.65704e-05	0.0018958	0.00167694	ANO3	52
											HCV	GO:0022803	passive transmembrane transporter activity	52/1095	495/18432	4.65704e-05	0.0018958	0.00167694	GLRB	52
											HCV	GO:0022803	passive transmembrane transporter activity	52/1095	495/18432	4.65704e-05	0.0018958	0.00167694	KCNT2	52
											HCV	GO:0022803	passive transmembrane transporter activity	52/1095	495/18432	4.65704e-05	0.0018958	0.00167694	SNAP25	52
											HCV	GO:0022803	passive transmembrane transporter activity	52/1095	495/18432	4.65704e-05	0.0018958	0.00167694	TRPM7	52
											HCV	GO:0022803	passive transmembrane transporter activity	52/1095	495/18432	4.65704e-05	0.0018958	0.00167694	KCNJ8	52
											HCV	GO:0022803	passive transmembrane transporter activity	52/1095	495/18432	4.65704e-05	0.0018958	0.00167694	MCOLN3	52
											HCV	GO:0022803	passive transmembrane transporter activity	52/1095	495/18432	4.65704e-05	0.0018958	0.00167694	KCNH8	52
											HCV	GO:0022803	passive transmembrane transporter activity	52/1095	495/18432	4.65704e-05	0.0018958	0.00167694	RYR1	52
											HCV	GO:0022803	passive transmembrane transporter activity	52/1095	495/18432	4.65704e-05	0.0018958	0.00167694	KCNK13	52
											HCV	GO:0022803	passive transmembrane transporter activity	52/1095	495/18432	4.65704e-05	0.0018958	0.00167694	P2RX1	52
											HCV	GO:0022803	passive transmembrane transporter activity	52/1095	495/18432	4.65704e-05	0.0018958	0.00167694	CHRNA1	52
											HCV	GO:0022803	passive transmembrane transporter activity	52/1095	495/18432	4.65704e-05	0.0018958	0.00167694	AQP8	52
											HCV	GO:0022803	passive transmembrane transporter activity	52/1095	495/18432	4.65704e-05	0.0018958	0.00167694	KCNJ12	52
											HCV	GO:0005178	integrin binding	23/1095	156/18432	4.92216e-05	0.00192358	0.00170151	ISG15	23
											HCV	GO:0005178	integrin binding	23/1095	156/18432	4.92216e-05	0.00192358	0.00170151	ICAM1	23
											HCV	GO:0005178	integrin binding	23/1095	156/18432	4.92216e-05	0.00192358	0.00170151	CX3CL1	23
											HCV	GO:0005178	integrin binding	23/1095	156/18432	4.92216e-05	0.00192358	0.00170151	MFGE8	23
											HCV	GO:0005178	integrin binding	23/1095	156/18432	4.92216e-05	0.00192358	0.00170151	IL1B	23
											HCV	GO:0005178	integrin binding	23/1095	156/18432	4.92216e-05	0.00192358	0.00170151	FCER2	23
											HCV	GO:0005178	integrin binding	23/1095	156/18432	4.92216e-05	0.00192358	0.00170151	ICAM4	23
											HCV	GO:0005178	integrin binding	23/1095	156/18432	4.92216e-05	0.00192358	0.00170151	SEMA7A	23
											HCV	GO:0005178	integrin binding	23/1095	156/18432	4.92216e-05	0.00192358	0.00170151	ITGA8	23
											HCV	GO:0005178	integrin binding	23/1095	156/18432	4.92216e-05	0.00192358	0.00170151	IBSP	23
											HCV	GO:0005178	integrin binding	23/1095	156/18432	4.92216e-05	0.00192358	0.00170151	FRMD5	23
											HCV	GO:0005178	integrin binding	23/1095	156/18432	4.92216e-05	0.00192358	0.00170151	ADAMTS8	23
											HCV	GO:0005178	integrin binding	23/1095	156/18432	4.92216e-05	0.00192358	0.00170151	COMP	23
											HCV	GO:0005178	integrin binding	23/1095	156/18432	4.92216e-05	0.00192358	0.00170151	PTN	23
											HCV	GO:0005178	integrin binding	23/1095	156/18432	4.92216e-05	0.00192358	0.00170151	GPNMB	23
											HCV	GO:0005178	integrin binding	23/1095	156/18432	4.92216e-05	0.00192358	0.00170151	ANGPTL3	23
											HCV	GO:0005178	integrin binding	23/1095	156/18432	4.92216e-05	0.00192358	0.00170151	VCAM1	23
											HCV	GO:0005178	integrin binding	23/1095	156/18432	4.92216e-05	0.00192358	0.00170151	ADAMTS5	23
											HCV	GO:0005178	integrin binding	23/1095	156/18432	4.92216e-05	0.00192358	0.00170151	CASR	23
											HCV	GO:0005178	integrin binding	23/1095	156/18432	4.92216e-05	0.00192358	0.00170151	ITGA4	23
											HCV	GO:0005178	integrin binding	23/1095	156/18432	4.92216e-05	0.00192358	0.00170151	ITGAD	23
											HCV	GO:0005178	integrin binding	23/1095	156/18432	4.92216e-05	0.00192358	0.00170151	TGFBI	23
											HCV	GO:0005178	integrin binding	23/1095	156/18432	4.92216e-05	0.00192358	0.00170151	ITGAM	23
											HCV	GO:0030247	polysaccharide binding	8/1095	25/18432	6.58889e-05	0.0024759	0.00219007	PTX3	8
											HCV	GO:0030247	polysaccharide binding	8/1095	25/18432	6.58889e-05	0.0024759	0.00219007	PPP1R3C	8
											HCV	GO:0030247	polysaccharide binding	8/1095	25/18432	6.58889e-05	0.0024759	0.00219007	STBD1	8
											HCV	GO:0030247	polysaccharide binding	8/1095	25/18432	6.58889e-05	0.0024759	0.00219007	HLA-DRA	8
											HCV	GO:0030247	polysaccharide binding	8/1095	25/18432	6.58889e-05	0.0024759	0.00219007	HLA-DRB1	8
											HCV	GO:0030247	polysaccharide binding	8/1095	25/18432	6.58889e-05	0.0024759	0.00219007	ENPP1	8
											HCV	GO:0030247	polysaccharide binding	8/1095	25/18432	6.58889e-05	0.0024759	0.00219007	AGL	8
											HCV	GO:0030247	polysaccharide binding	8/1095	25/18432	6.58889e-05	0.0024759	0.00219007	CLEC4G	8
											HCV	GO:0038024	cargo receptor activity	15/1095	82/18432	8.57802e-05	0.00310397	0.00274564	DMBT1	15
											HCV	GO:0038024	cargo receptor activity	15/1095	82/18432	8.57802e-05	0.00310397	0.00274564	SCARA5	15
											HCV	GO:0038024	cargo receptor activity	15/1095	82/18432	8.57802e-05	0.00310397	0.00274564	STBD1	15
											HCV	GO:0038024	cargo receptor activity	15/1095	82/18432	8.57802e-05	0.00310397	0.00274564	FOLR2	15
											HCV	GO:0038024	cargo receptor activity	15/1095	82/18432	8.57802e-05	0.00310397	0.00274564	CD163L1	15
											HCV	GO:0038024	cargo receptor activity	15/1095	82/18432	8.57802e-05	0.00310397	0.00274564	LYVE1	15
											HCV	GO:0038024	cargo receptor activity	15/1095	82/18432	8.57802e-05	0.00310397	0.00274564	LOXL4	15
											HCV	GO:0038024	cargo receptor activity	15/1095	82/18432	8.57802e-05	0.00310397	0.00274564	VLDLR	15
											HCV	GO:0038024	cargo receptor activity	15/1095	82/18432	8.57802e-05	0.00310397	0.00274564	ENPP1	15
											HCV	GO:0038024	cargo receptor activity	15/1095	82/18432	8.57802e-05	0.00310397	0.00274564	DAB2	15
											HCV	GO:0038024	cargo receptor activity	15/1095	82/18432	8.57802e-05	0.00310397	0.00274564	CD5L	15
											HCV	GO:0038024	cargo receptor activity	15/1095	82/18432	8.57802e-05	0.00310397	0.00274564	CD36	15
											HCV	GO:0038024	cargo receptor activity	15/1095	82/18432	8.57802e-05	0.00310397	0.00274564	ITGAM	15
											HCV	GO:0038024	cargo receptor activity	15/1095	82/18432	8.57802e-05	0.00310397	0.00274564	FOLR1	15
											HCV	GO:0038024	cargo receptor activity	15/1095	82/18432	8.57802e-05	0.00310397	0.00274564	COLEC12	15
											HCV	GO:0098960	postsynaptic neurotransmitter receptor activity	14/1095	75/18432	0.000116742	0.00407345	0.00360319	CHRNB2	14
											HCV	GO:0098960	postsynaptic neurotransmitter receptor activity	14/1095	75/18432	0.000116742	0.00407345	0.00360319	CHRND	14
											HCV	GO:0098960	postsynaptic neurotransmitter receptor activity	14/1095	75/18432	0.000116742	0.00407345	0.00360319	GRID1	14
											HCV	GO:0098960	postsynaptic neurotransmitter receptor activity	14/1095	75/18432	0.000116742	0.00407345	0.00360319	HTR3A	14
											HCV	GO:0098960	postsynaptic neurotransmitter receptor activity	14/1095	75/18432	0.000116742	0.00407345	0.00360319	HRH3	14
											HCV	GO:0098960	postsynaptic neurotransmitter receptor activity	14/1095	75/18432	0.000116742	0.00407345	0.00360319	GABRG3	14
											HCV	GO:0098960	postsynaptic neurotransmitter receptor activity	14/1095	75/18432	0.000116742	0.00407345	0.00360319	CHRM2	14
											HCV	GO:0098960	postsynaptic neurotransmitter receptor activity	14/1095	75/18432	0.000116742	0.00407345	0.00360319	GRIK4	14
											HCV	GO:0098960	postsynaptic neurotransmitter receptor activity	14/1095	75/18432	0.000116742	0.00407345	0.00360319	DRD4	14
											HCV	GO:0098960	postsynaptic neurotransmitter receptor activity	14/1095	75/18432	0.000116742	0.00407345	0.00360319	GABRQ	14
											HCV	GO:0098960	postsynaptic neurotransmitter receptor activity	14/1095	75/18432	0.000116742	0.00407345	0.00360319	CHRNA2	14
											HCV	GO:0098960	postsynaptic neurotransmitter receptor activity	14/1095	75/18432	0.000116742	0.00407345	0.00360319	GLRB	14
											HCV	GO:0098960	postsynaptic neurotransmitter receptor activity	14/1095	75/18432	0.000116742	0.00407345	0.00360319	GRM1	14
											HCV	GO:0098960	postsynaptic neurotransmitter receptor activity	14/1095	75/18432	0.000116742	0.00407345	0.00360319	CHRNA1	14
											HCV	GO:1901681	sulfur compound binding	32/1095	270/18432	0.000153576	0.00517392	0.00457661	CXCL8	32
											HCV	GO:1901681	sulfur compound binding	32/1095	270/18432	0.000153576	0.00517392	0.00457661	LAMC2	32
											HCV	GO:1901681	sulfur compound binding	32/1095	270/18432	0.000153576	0.00517392	0.00457661	CXCL6	32
											HCV	GO:1901681	sulfur compound binding	32/1095	270/18432	0.000153576	0.00517392	0.00457661	APOA5	32
											HCV	GO:1901681	sulfur compound binding	32/1095	270/18432	0.000153576	0.00517392	0.00457661	CCL7	32
											HCV	GO:1901681	sulfur compound binding	32/1095	270/18432	0.000153576	0.00517392	0.00457661	LGR6	32
											HCV	GO:1901681	sulfur compound binding	32/1095	270/18432	0.000153576	0.00517392	0.00457661	CXCL13	32
											HCV	GO:1901681	sulfur compound binding	32/1095	270/18432	0.000153576	0.00517392	0.00457661	APLP1	32
											HCV	GO:1901681	sulfur compound binding	32/1095	270/18432	0.000153576	0.00517392	0.00457661	ADAMTS8	32
											HCV	GO:1901681	sulfur compound binding	32/1095	270/18432	0.000153576	0.00517392	0.00457661	COMP	32
											HCV	GO:1901681	sulfur compound binding	32/1095	270/18432	0.000153576	0.00517392	0.00457661	SFRP1	32
											HCV	GO:1901681	sulfur compound binding	32/1095	270/18432	0.000153576	0.00517392	0.00457661	CCL8	32
											HCV	GO:1901681	sulfur compound binding	32/1095	270/18432	0.000153576	0.00517392	0.00457661	LRTM2	32
											HCV	GO:1901681	sulfur compound binding	32/1095	270/18432	0.000153576	0.00517392	0.00457661	ADAMTS15	32
											HCV	GO:1901681	sulfur compound binding	32/1095	270/18432	0.000153576	0.00517392	0.00457661	PTN	32
											HCV	GO:1901681	sulfur compound binding	32/1095	270/18432	0.000153576	0.00517392	0.00457661	FGF10	32
											HCV	GO:1901681	sulfur compound binding	32/1095	270/18432	0.000153576	0.00517392	0.00457661	GPNMB	32
											HCV	GO:1901681	sulfur compound binding	32/1095	270/18432	0.000153576	0.00517392	0.00457661	OGDHL	32
											HCV	GO:1901681	sulfur compound binding	32/1095	270/18432	0.000153576	0.00517392	0.00457661	ANGPTL3	32
											HCV	GO:1901681	sulfur compound binding	32/1095	270/18432	0.000153576	0.00517392	0.00457661	APOH	32
											HCV	GO:1901681	sulfur compound binding	32/1095	270/18432	0.000153576	0.00517392	0.00457661	SERPINA5	32
											HCV	GO:1901681	sulfur compound binding	32/1095	270/18432	0.000153576	0.00517392	0.00457661	FSTL1	32
											HCV	GO:1901681	sulfur compound binding	32/1095	270/18432	0.000153576	0.00517392	0.00457661	ACOT12	32
											HCV	GO:1901681	sulfur compound binding	32/1095	270/18432	0.000153576	0.00517392	0.00457661	PCCA	32
											HCV	GO:1901681	sulfur compound binding	32/1095	270/18432	0.000153576	0.00517392	0.00457661	ACADL	32
											HCV	GO:1901681	sulfur compound binding	32/1095	270/18432	0.000153576	0.00517392	0.00457661	APOB	32
											HCV	GO:1901681	sulfur compound binding	32/1095	270/18432	0.000153576	0.00517392	0.00457661	ENPP1	32
											HCV	GO:1901681	sulfur compound binding	32/1095	270/18432	0.000153576	0.00517392	0.00457661	CHST15	32
											HCV	GO:1901681	sulfur compound binding	32/1095	270/18432	0.000153576	0.00517392	0.00457661	ANOS1	32
											HCV	GO:1901681	sulfur compound binding	32/1095	270/18432	0.000153576	0.00517392	0.00457661	ADAMTS5	32
											HCV	GO:1901681	sulfur compound binding	32/1095	270/18432	0.000153576	0.00517392	0.00457661	HBEGF	32
											HCV	GO:1901681	sulfur compound binding	32/1095	270/18432	0.000153576	0.00517392	0.00457661	P2RX1	32
											HCV	GO:0023023	MHC protein complex binding	9/1095	36/18432	0.000195193	0.00635678	0.00562292	HLA-DOB	9
											HCV	GO:0023023	MHC protein complex binding	9/1095	36/18432	0.000195193	0.00635678	0.00562292	HLA-DRA	9
											HCV	GO:0023023	MHC protein complex binding	9/1095	36/18432	0.000195193	0.00635678	0.00562292	HLA-DMB	9
											HCV	GO:0023023	MHC protein complex binding	9/1095	36/18432	0.000195193	0.00635678	0.00562292	CD4	9
											HCV	GO:0023023	MHC protein complex binding	9/1095	36/18432	0.000195193	0.00635678	0.00562292	HLA-DRB1	9
											HCV	GO:0023023	MHC protein complex binding	9/1095	36/18432	0.000195193	0.00635678	0.00562292	HLA-DPB1	9
											HCV	GO:0023023	MHC protein complex binding	9/1095	36/18432	0.000195193	0.00635678	0.00562292	HLA-DPA1	9
											HCV	GO:0023023	MHC protein complex binding	9/1095	36/18432	0.000195193	0.00635678	0.00562292	HLA-DOA	9
											HCV	GO:0023023	MHC protein complex binding	9/1095	36/18432	0.000195193	0.00635678	0.00562292	HLA-DQB1	9
											HCV	GO:0030246	carbohydrate binding	32/1095	275/18432	0.000215303	0.00673217	0.00595498	LGALS9	32
											HCV	GO:0030246	carbohydrate binding	32/1095	275/18432	0.000215303	0.00673217	0.00595498	PFKP	32
											HCV	GO:0030246	carbohydrate binding	32/1095	275/18432	0.000215303	0.00673217	0.00595498	FCER2	32
											HCV	GO:0030246	carbohydrate binding	32/1095	275/18432	0.000215303	0.00673217	0.00595498	GALNT18	32
											HCV	GO:0030246	carbohydrate binding	32/1095	275/18432	0.000215303	0.00673217	0.00595498	FCN3	32
											HCV	GO:0030246	carbohydrate binding	32/1095	275/18432	0.000215303	0.00673217	0.00595498	BCAN	32
											HCV	GO:0030246	carbohydrate binding	32/1095	275/18432	0.000215303	0.00673217	0.00595498	KLRC3	32
											HCV	GO:0030246	carbohydrate binding	32/1095	275/18432	0.000215303	0.00673217	0.00595498	EGLN3	32
											HCV	GO:0030246	carbohydrate binding	32/1095	275/18432	0.000215303	0.00673217	0.00595498	CLEC1B	32
											HCV	GO:0030246	carbohydrate binding	32/1095	275/18432	0.000215303	0.00673217	0.00595498	SIGLEC10	32
											HCV	GO:0030246	carbohydrate binding	32/1095	275/18432	0.000215303	0.00673217	0.00595498	REG3A	32
											HCV	GO:0030246	carbohydrate binding	32/1095	275/18432	0.000215303	0.00673217	0.00595498	CRYBG2	32
											HCV	GO:0030246	carbohydrate binding	32/1095	275/18432	0.000215303	0.00673217	0.00595498	PTX3	32
											HCV	GO:0030246	carbohydrate binding	32/1095	275/18432	0.000215303	0.00673217	0.00595498	GALNT15	32
											HCV	GO:0030246	carbohydrate binding	32/1095	275/18432	0.000215303	0.00673217	0.00595498	COL9A1	32
											HCV	GO:0030246	carbohydrate binding	32/1095	275/18432	0.000215303	0.00673217	0.00595498	GALNT16	32
											HCV	GO:0030246	carbohydrate binding	32/1095	275/18432	0.000215303	0.00673217	0.00595498	CLECL1P	32
											HCV	GO:0030246	carbohydrate binding	32/1095	275/18432	0.000215303	0.00673217	0.00595498	PTN	32
											HCV	GO:0030246	carbohydrate binding	32/1095	275/18432	0.000215303	0.00673217	0.00595498	GALNT8	32
											HCV	GO:0030246	carbohydrate binding	32/1095	275/18432	0.000215303	0.00673217	0.00595498	PPP1R3C	32
											HCV	GO:0030246	carbohydrate binding	32/1095	275/18432	0.000215303	0.00673217	0.00595498	STBD1	32
											HCV	GO:0030246	carbohydrate binding	32/1095	275/18432	0.000215303	0.00673217	0.00595498	HLA-DRA	32
											HCV	GO:0030246	carbohydrate binding	32/1095	275/18432	0.000215303	0.00673217	0.00595498	HLA-DRB1	32
											HCV	GO:0030246	carbohydrate binding	32/1095	275/18432	0.000215303	0.00673217	0.00595498	ENPP1	32
											HCV	GO:0030246	carbohydrate binding	32/1095	275/18432	0.000215303	0.00673217	0.00595498	AGL	32
											HCV	GO:0030246	carbohydrate binding	32/1095	275/18432	0.000215303	0.00673217	0.00595498	UGP2	32
											HCV	GO:0030246	carbohydrate binding	32/1095	275/18432	0.000215303	0.00673217	0.00595498	FCN1	32
											HCV	GO:0030246	carbohydrate binding	32/1095	275/18432	0.000215303	0.00673217	0.00595498	CD22	32
											HCV	GO:0030246	carbohydrate binding	32/1095	275/18432	0.000215303	0.00673217	0.00595498	CLEC4G	32
											HCV	GO:0030246	carbohydrate binding	32/1095	275/18432	0.000215303	0.00673217	0.00595498	VCAN	32
											HCV	GO:0030246	carbohydrate binding	32/1095	275/18432	0.000215303	0.00673217	0.00595498	MAG	32
											HCV	GO:0030246	carbohydrate binding	32/1095	275/18432	0.000215303	0.00673217	0.00595498	COLEC12	32
											HCV	GO:0046873	metal ion transmembrane transporter activity	45/1095	436/18432	0.000220501	0.00673217	0.00595498	SLC25A28	45
											HCV	GO:0046873	metal ion transmembrane transporter activity	45/1095	436/18432	0.000220501	0.00673217	0.00595498	KCNE1	45
											HCV	GO:0046873	metal ion transmembrane transporter activity	45/1095	436/18432	0.000220501	0.00673217	0.00595498	ITPR3	45
											HCV	GO:0046873	metal ion transmembrane transporter activity	45/1095	436/18432	0.000220501	0.00673217	0.00595498	KCNK5	45
											HCV	GO:0046873	metal ion transmembrane transporter activity	45/1095	436/18432	0.000220501	0.00673217	0.00595498	ASIC4	45
											HCV	GO:0046873	metal ion transmembrane transporter activity	45/1095	436/18432	0.000220501	0.00673217	0.00595498	NIPAL4	45
											HCV	GO:0046873	metal ion transmembrane transporter activity	45/1095	436/18432	0.000220501	0.00673217	0.00595498	SCNN1B	45
											HCV	GO:0046873	metal ion transmembrane transporter activity	45/1095	436/18432	0.000220501	0.00673217	0.00595498	SLC5A5	45
											HCV	GO:0046873	metal ion transmembrane transporter activity	45/1095	436/18432	0.000220501	0.00673217	0.00595498	SLC6A3	45
											HCV	GO:0046873	metal ion transmembrane transporter activity	45/1095	436/18432	0.000220501	0.00673217	0.00595498	KCNG1	45
											HCV	GO:0046873	metal ion transmembrane transporter activity	45/1095	436/18432	0.000220501	0.00673217	0.00595498	KCNC2	45
											HCV	GO:0046873	metal ion transmembrane transporter activity	45/1095	436/18432	0.000220501	0.00673217	0.00595498	KCNN1	45
											HCV	GO:0046873	metal ion transmembrane transporter activity	45/1095	436/18432	0.000220501	0.00673217	0.00595498	SLC8A2	45
											HCV	GO:0046873	metal ion transmembrane transporter activity	45/1095	436/18432	0.000220501	0.00673217	0.00595498	ABCC8	45
											HCV	GO:0046873	metal ion transmembrane transporter activity	45/1095	436/18432	0.000220501	0.00673217	0.00595498	GRIN1	45
											HCV	GO:0046873	metal ion transmembrane transporter activity	45/1095	436/18432	0.000220501	0.00673217	0.00595498	CACNA1G	45
											HCV	GO:0046873	metal ion transmembrane transporter activity	45/1095	436/18432	0.000220501	0.00673217	0.00595498	GRIK4	45
											HCV	GO:0046873	metal ion transmembrane transporter activity	45/1095	436/18432	0.000220501	0.00673217	0.00595498	KCNK16	45
											HCV	GO:0046873	metal ion transmembrane transporter activity	45/1095	436/18432	0.000220501	0.00673217	0.00595498	TRPA1	45
											HCV	GO:0046873	metal ion transmembrane transporter activity	45/1095	436/18432	0.000220501	0.00673217	0.00595498	CACNG8	45
											HCV	GO:0046873	metal ion transmembrane transporter activity	45/1095	436/18432	0.000220501	0.00673217	0.00595498	SLC30A8	45
											HCV	GO:0046873	metal ion transmembrane transporter activity	45/1095	436/18432	0.000220501	0.00673217	0.00595498	KCNMB1	45
											HCV	GO:0046873	metal ion transmembrane transporter activity	45/1095	436/18432	0.000220501	0.00673217	0.00595498	CALHM1	45
											HCV	GO:0046873	metal ion transmembrane transporter activity	45/1095	436/18432	0.000220501	0.00673217	0.00595498	ATP1A4	45
											HCV	GO:0046873	metal ion transmembrane transporter activity	45/1095	436/18432	0.000220501	0.00673217	0.00595498	LRRC38	45
											HCV	GO:0046873	metal ion transmembrane transporter activity	45/1095	436/18432	0.000220501	0.00673217	0.00595498	TRPM1	45
											HCV	GO:0046873	metal ion transmembrane transporter activity	45/1095	436/18432	0.000220501	0.00673217	0.00595498	SLC17A3	45
											HCV	GO:0046873	metal ion transmembrane transporter activity	45/1095	436/18432	0.000220501	0.00673217	0.00595498	SLC22A1	45
											HCV	GO:0046873	metal ion transmembrane transporter activity	45/1095	436/18432	0.000220501	0.00673217	0.00595498	KCNJ5	45
											HCV	GO:0046873	metal ion transmembrane transporter activity	45/1095	436/18432	0.000220501	0.00673217	0.00595498	SLC17A2	45
											HCV	GO:0046873	metal ion transmembrane transporter activity	45/1095	436/18432	0.000220501	0.00673217	0.00595498	SCN9A	45
											HCV	GO:0046873	metal ion transmembrane transporter activity	45/1095	436/18432	0.000220501	0.00673217	0.00595498	SLC30A10	45
											HCV	GO:0046873	metal ion transmembrane transporter activity	45/1095	436/18432	0.000220501	0.00673217	0.00595498	TMCO3	45
											HCV	GO:0046873	metal ion transmembrane transporter activity	45/1095	436/18432	0.000220501	0.00673217	0.00595498	KCNT2	45
											HCV	GO:0046873	metal ion transmembrane transporter activity	45/1095	436/18432	0.000220501	0.00673217	0.00595498	SLC40A1	45
											HCV	GO:0046873	metal ion transmembrane transporter activity	45/1095	436/18432	0.000220501	0.00673217	0.00595498	SNAP25	45
											HCV	GO:0046873	metal ion transmembrane transporter activity	45/1095	436/18432	0.000220501	0.00673217	0.00595498	TRPM7	45
											HCV	GO:0046873	metal ion transmembrane transporter activity	45/1095	436/18432	0.000220501	0.00673217	0.00595498	KCNJ8	45
											HCV	GO:0046873	metal ion transmembrane transporter activity	45/1095	436/18432	0.000220501	0.00673217	0.00595498	SLC9A9	45
											HCV	GO:0046873	metal ion transmembrane transporter activity	45/1095	436/18432	0.000220501	0.00673217	0.00595498	MCOLN3	45
											HCV	GO:0046873	metal ion transmembrane transporter activity	45/1095	436/18432	0.000220501	0.00673217	0.00595498	SLC5A12	45
											HCV	GO:0046873	metal ion transmembrane transporter activity	45/1095	436/18432	0.000220501	0.00673217	0.00595498	KCNH8	45
											HCV	GO:0046873	metal ion transmembrane transporter activity	45/1095	436/18432	0.000220501	0.00673217	0.00595498	RYR1	45
											HCV	GO:0046873	metal ion transmembrane transporter activity	45/1095	436/18432	0.000220501	0.00673217	0.00595498	KCNK13	45
											HCV	GO:0046873	metal ion transmembrane transporter activity	45/1095	436/18432	0.000220501	0.00673217	0.00595498	KCNJ12	45
											HCV	GO:0070851	growth factor receptor binding	20/1095	140/18432	0.000230461	0.00674692	0.00596802	PLSCR1	20
											HCV	GO:0070851	growth factor receptor binding	20/1095	140/18432	0.000230461	0.00674692	0.00596802	IL1RN	20
											HCV	GO:0070851	growth factor receptor binding	20/1095	140/18432	0.000230461	0.00674692	0.00596802	IL7	20
											HCV	GO:0070851	growth factor receptor binding	20/1095	140/18432	0.000230461	0.00674692	0.00596802	IL1B	20
											HCV	GO:0070851	growth factor receptor binding	20/1095	140/18432	0.000230461	0.00674692	0.00596802	CSF3	20
											HCV	GO:0070851	growth factor receptor binding	20/1095	140/18432	0.000230461	0.00674692	0.00596802	FGF23	20
											HCV	GO:0070851	growth factor receptor binding	20/1095	140/18432	0.000230461	0.00674692	0.00596802	IL1F10	20
											HCV	GO:0070851	growth factor receptor binding	20/1095	140/18432	0.000230461	0.00674692	0.00596802	ECM1	20
											HCV	GO:0070851	growth factor receptor binding	20/1095	140/18432	0.000230461	0.00674692	0.00596802	IL6	20
											HCV	GO:0070851	growth factor receptor binding	20/1095	140/18432	0.000230461	0.00674692	0.00596802	IL36B	20
											HCV	GO:0070851	growth factor receptor binding	20/1095	140/18432	0.000230461	0.00674692	0.00596802	IL37	20
											HCV	GO:0070851	growth factor receptor binding	20/1095	140/18432	0.000230461	0.00674692	0.00596802	FGF10	20
											HCV	GO:0070851	growth factor receptor binding	20/1095	140/18432	0.000230461	0.00674692	0.00596802	IL1A	20
											HCV	GO:0070851	growth factor receptor binding	20/1095	140/18432	0.000230461	0.00674692	0.00596802	KL	20
											HCV	GO:0070851	growth factor receptor binding	20/1095	140/18432	0.000230461	0.00674692	0.00596802	GATA3	20
											HCV	GO:0070851	growth factor receptor binding	20/1095	140/18432	0.000230461	0.00674692	0.00596802	GREM1	20
											HCV	GO:0070851	growth factor receptor binding	20/1095	140/18432	0.000230461	0.00674692	0.00596802	IL11	20
											HCV	GO:0070851	growth factor receptor binding	20/1095	140/18432	0.000230461	0.00674692	0.00596802	HBEGF	20
											HCV	GO:0070851	growth factor receptor binding	20/1095	140/18432	0.000230461	0.00674692	0.00596802	CD300LF	20
											HCV	GO:0070851	growth factor receptor binding	20/1095	140/18432	0.000230461	0.00674692	0.00596802	AGR2	20
											HCV	GO:1901618	organic hydroxy compound transmembrane transporter activity	11/1095	53/18432	0.000234795	0.00674692	0.00596802	SLC16A3	11
											HCV	GO:1901618	organic hydroxy compound transmembrane transporter activity	11/1095	53/18432	0.000234795	0.00674692	0.00596802	SLC6A3	11
											HCV	GO:1901618	organic hydroxy compound transmembrane transporter activity	11/1095	53/18432	0.000234795	0.00674692	0.00596802	SLC51B	11
											HCV	GO:1901618	organic hydroxy compound transmembrane transporter activity	11/1095	53/18432	0.000234795	0.00674692	0.00596802	ABCG4	11
											HCV	GO:1901618	organic hydroxy compound transmembrane transporter activity	11/1095	53/18432	0.000234795	0.00674692	0.00596802	SLC16A8	11
											HCV	GO:1901618	organic hydroxy compound transmembrane transporter activity	11/1095	53/18432	0.000234795	0.00674692	0.00596802	STRA6	11
											HCV	GO:1901618	organic hydroxy compound transmembrane transporter activity	11/1095	53/18432	0.000234795	0.00674692	0.00596802	SLCO1B1	11
											HCV	GO:1901618	organic hydroxy compound transmembrane transporter activity	11/1095	53/18432	0.000234795	0.00674692	0.00596802	SLC22A1	11
											HCV	GO:1901618	organic hydroxy compound transmembrane transporter activity	11/1095	53/18432	0.000234795	0.00674692	0.00596802	SLCO1A2	11
											HCV	GO:1901618	organic hydroxy compound transmembrane transporter activity	11/1095	53/18432	0.000234795	0.00674692	0.00596802	SLCO1B3	11
											HCV	GO:1901618	organic hydroxy compound transmembrane transporter activity	11/1095	53/18432	0.000234795	0.00674692	0.00596802	SLC5A12	11
											HCV	GO:0030594	neurotransmitter receptor activity	17/1095	111/18432	0.000288388	0.00805015	0.0071208	CHRNB2	17
											HCV	GO:0030594	neurotransmitter receptor activity	17/1095	111/18432	0.000288388	0.00805015	0.0071208	CHRND	17
											HCV	GO:0030594	neurotransmitter receptor activity	17/1095	111/18432	0.000288388	0.00805015	0.0071208	GRID1	17
											HCV	GO:0030594	neurotransmitter receptor activity	17/1095	111/18432	0.000288388	0.00805015	0.0071208	HTR3A	17
											HCV	GO:0030594	neurotransmitter receptor activity	17/1095	111/18432	0.000288388	0.00805015	0.0071208	HRH3	17
											HCV	GO:0030594	neurotransmitter receptor activity	17/1095	111/18432	0.000288388	0.00805015	0.0071208	GABRG3	17
											HCV	GO:0030594	neurotransmitter receptor activity	17/1095	111/18432	0.000288388	0.00805015	0.0071208	GRIN1	17
											HCV	GO:0030594	neurotransmitter receptor activity	17/1095	111/18432	0.000288388	0.00805015	0.0071208	CHRM2	17
											HCV	GO:0030594	neurotransmitter receptor activity	17/1095	111/18432	0.000288388	0.00805015	0.0071208	GRIK4	17
											HCV	GO:0030594	neurotransmitter receptor activity	17/1095	111/18432	0.000288388	0.00805015	0.0071208	DRD4	17
											HCV	GO:0030594	neurotransmitter receptor activity	17/1095	111/18432	0.000288388	0.00805015	0.0071208	GABRQ	17
											HCV	GO:0030594	neurotransmitter receptor activity	17/1095	111/18432	0.000288388	0.00805015	0.0071208	CHRNA2	17
											HCV	GO:0030594	neurotransmitter receptor activity	17/1095	111/18432	0.000288388	0.00805015	0.0071208	GLRB	17
											HCV	GO:0030594	neurotransmitter receptor activity	17/1095	111/18432	0.000288388	0.00805015	0.0071208	HTR7	17
											HCV	GO:0030594	neurotransmitter receptor activity	17/1095	111/18432	0.000288388	0.00805015	0.0071208	GRM1	17
											HCV	GO:0030594	neurotransmitter receptor activity	17/1095	111/18432	0.000288388	0.00805015	0.0071208	CHRNA1	17
											HCV	GO:0030594	neurotransmitter receptor activity	17/1095	111/18432	0.000288388	0.00805015	0.0071208	HTR1D	17
											HCV	GO:0005149	interleukin-1 receptor binding	6/1095	17/18432	0.00030414	0.00825401	0.00730113	IL1RN	6
											HCV	GO:0005149	interleukin-1 receptor binding	6/1095	17/18432	0.00030414	0.00825401	0.00730113	IL1B	6
											HCV	GO:0005149	interleukin-1 receptor binding	6/1095	17/18432	0.00030414	0.00825401	0.00730113	IL1F10	6
											HCV	GO:0005149	interleukin-1 receptor binding	6/1095	17/18432	0.00030414	0.00825401	0.00730113	IL36B	6
											HCV	GO:0005149	interleukin-1 receptor binding	6/1095	17/18432	0.00030414	0.00825401	0.00730113	IL37	6
											HCV	GO:0005149	interleukin-1 receptor binding	6/1095	17/18432	0.00030414	0.00825401	0.00730113	IL1A	6
											HCV	GO:0033218	amide binding	42/1095	408/18432	0.000372267	0.00972665	0.00860376	NOD2	42
											HCV	GO:0033218	amide binding	42/1095	408/18432	0.000372267	0.00972665	0.00860376	TAP1	42
											HCV	GO:0033218	amide binding	42/1095	408/18432	0.000372267	0.00972665	0.00860376	TAP2	42
											HCV	GO:0033218	amide binding	42/1095	408/18432	0.000372267	0.00972665	0.00860376	GPR37L1	42
											HCV	GO:0033218	amide binding	42/1095	408/18432	0.000372267	0.00972665	0.00860376	HLA-F	42
											HCV	GO:0033218	amide binding	42/1095	408/18432	0.000372267	0.00972665	0.00860376	TGFB2	42
											HCV	GO:0033218	amide binding	42/1095	408/18432	0.000372267	0.00972665	0.00860376	ADRB2	42
											HCV	GO:0033218	amide binding	42/1095	408/18432	0.000372267	0.00972665	0.00860376	BDKRB1	42
											HCV	GO:0033218	amide binding	42/1095	408/18432	0.000372267	0.00972665	0.00860376	GRIN1	42
											HCV	GO:0033218	amide binding	42/1095	408/18432	0.000372267	0.00972665	0.00860376	GLP2R	42
											HCV	GO:0033218	amide binding	42/1095	408/18432	0.000372267	0.00972665	0.00860376	AVPR1B	42
											HCV	GO:0033218	amide binding	42/1095	408/18432	0.000372267	0.00972665	0.00860376	CCKBR	42
											HCV	GO:0033218	amide binding	42/1095	408/18432	0.000372267	0.00972665	0.00860376	GHRHR	42
											HCV	GO:0033218	amide binding	42/1095	408/18432	0.000372267	0.00972665	0.00860376	OPRK1	42
											HCV	GO:0033218	amide binding	42/1095	408/18432	0.000372267	0.00972665	0.00860376	GSAP	42
											HCV	GO:0033218	amide binding	42/1095	408/18432	0.000372267	0.00972665	0.00860376	FOLR2	42
											HCV	GO:0033218	amide binding	42/1095	408/18432	0.000372267	0.00972665	0.00860376	HLA-DRA	42
											HCV	GO:0033218	amide binding	42/1095	408/18432	0.000372267	0.00972665	0.00860376	ACOT12	42
											HCV	GO:0033218	amide binding	42/1095	408/18432	0.000372267	0.00972665	0.00860376	HLA-DRB1	42
											HCV	GO:0033218	amide binding	42/1095	408/18432	0.000372267	0.00972665	0.00860376	PCCA	42
											HCV	GO:0033218	amide binding	42/1095	408/18432	0.000372267	0.00972665	0.00860376	ACADL	42
											HCV	GO:0033218	amide binding	42/1095	408/18432	0.000372267	0.00972665	0.00860376	HLA-DPB1	42
											HCV	GO:0033218	amide binding	42/1095	408/18432	0.000372267	0.00972665	0.00860376	SLC40A1	42
											HCV	GO:0033218	amide binding	42/1095	408/18432	0.000372267	0.00972665	0.00860376	NGFR	42
											HCV	GO:0033218	amide binding	42/1095	408/18432	0.000372267	0.00972665	0.00860376	HLA-DPA1	42
											HCV	GO:0033218	amide binding	42/1095	408/18432	0.000372267	0.00972665	0.00860376	TREM2	42
											HCV	GO:0033218	amide binding	42/1095	408/18432	0.000372267	0.00972665	0.00860376	FZD5	42
											HCV	GO:0033218	amide binding	42/1095	408/18432	0.000372267	0.00972665	0.00860376	HLA-DQB1	42
											HCV	GO:0033218	amide binding	42/1095	408/18432	0.000372267	0.00972665	0.00860376	GPR37	42
											HCV	GO:0033218	amide binding	42/1095	408/18432	0.000372267	0.00972665	0.00860376	AVPR2	42
											HCV	GO:0033218	amide binding	42/1095	408/18432	0.000372267	0.00972665	0.00860376	VIPR2	42
											HCV	GO:0033218	amide binding	42/1095	408/18432	0.000372267	0.00972665	0.00860376	NKTR	42
											HCV	GO:0033218	amide binding	42/1095	408/18432	0.000372267	0.00972665	0.00860376	CD300LF	42
											HCV	GO:0033218	amide binding	42/1095	408/18432	0.000372267	0.00972665	0.00860376	GALR3	42
											HCV	GO:0033218	amide binding	42/1095	408/18432	0.000372267	0.00972665	0.00860376	CD36	42
											HCV	GO:0033218	amide binding	42/1095	408/18432	0.000372267	0.00972665	0.00860376	ITGAM	42
											HCV	GO:0033218	amide binding	42/1095	408/18432	0.000372267	0.00972665	0.00860376	LVRN	42
											HCV	GO:0033218	amide binding	42/1095	408/18432	0.000372267	0.00972665	0.00860376	CD1C	42
											HCV	GO:0033218	amide binding	42/1095	408/18432	0.000372267	0.00972665	0.00860376	FOLR1	42
											HCV	GO:0033218	amide binding	42/1095	408/18432	0.000372267	0.00972665	0.00860376	MAG	42
											HCV	GO:0033218	amide binding	42/1095	408/18432	0.000372267	0.00972665	0.00860376	TRHDE	42
											HCV	GO:0033218	amide binding	42/1095	408/18432	0.000372267	0.00972665	0.00860376	IAPP	42
											HCV	GO:0005230	extracellular ligand-gated ion channel activity	13/1095	74/18432	0.000378314	0.00972665	0.00860376	CHRNB2	13
											HCV	GO:0005230	extracellular ligand-gated ion channel activity	13/1095	74/18432	0.000378314	0.00972665	0.00860376	CHRND	13
											HCV	GO:0005230	extracellular ligand-gated ion channel activity	13/1095	74/18432	0.000378314	0.00972665	0.00860376	GRID1	13
											HCV	GO:0005230	extracellular ligand-gated ion channel activity	13/1095	74/18432	0.000378314	0.00972665	0.00860376	HTR3A	13
											HCV	GO:0005230	extracellular ligand-gated ion channel activity	13/1095	74/18432	0.000378314	0.00972665	0.00860376	GABRG3	13
											HCV	GO:0005230	extracellular ligand-gated ion channel activity	13/1095	74/18432	0.000378314	0.00972665	0.00860376	GRIN1	13
											HCV	GO:0005230	extracellular ligand-gated ion channel activity	13/1095	74/18432	0.000378314	0.00972665	0.00860376	GRIK4	13
											HCV	GO:0005230	extracellular ligand-gated ion channel activity	13/1095	74/18432	0.000378314	0.00972665	0.00860376	P2RX5	13
											HCV	GO:0005230	extracellular ligand-gated ion channel activity	13/1095	74/18432	0.000378314	0.00972665	0.00860376	GABRQ	13
											HCV	GO:0005230	extracellular ligand-gated ion channel activity	13/1095	74/18432	0.000378314	0.00972665	0.00860376	CHRNA2	13
											HCV	GO:0005230	extracellular ligand-gated ion channel activity	13/1095	74/18432	0.000378314	0.00972665	0.00860376	GLRB	13
											HCV	GO:0005230	extracellular ligand-gated ion channel activity	13/1095	74/18432	0.000378314	0.00972665	0.00860376	P2RX1	13
											HCV	GO:0005230	extracellular ligand-gated ion channel activity	13/1095	74/18432	0.000378314	0.00972665	0.00860376	CHRNA1	13
											HCV	GO:0031406	carboxylic acid binding	22/1095	171/18432	0.000518107	0.0129792	0.0114809	NOS2	22
											HCV	GO:0031406	carboxylic acid binding	22/1095	171/18432	0.000518107	0.0129792	0.0114809	PPARD	22
											HCV	GO:0031406	carboxylic acid binding	22/1095	171/18432	0.000518107	0.0129792	0.0114809	STARD5	22
											HCV	GO:0031406	carboxylic acid binding	22/1095	171/18432	0.000518107	0.0129792	0.0114809	EGLN3	22
											HCV	GO:0031406	carboxylic acid binding	22/1095	171/18432	0.000518107	0.0129792	0.0114809	SIGLEC10	22
											HCV	GO:0031406	carboxylic acid binding	22/1095	171/18432	0.000518107	0.0129792	0.0114809	VDR	22
											HCV	GO:0031406	carboxylic acid binding	22/1095	171/18432	0.000518107	0.0129792	0.0114809	GRIN1	22
											HCV	GO:0031406	carboxylic acid binding	22/1095	171/18432	0.000518107	0.0129792	0.0114809	CYP26A1	22
											HCV	GO:0031406	carboxylic acid binding	22/1095	171/18432	0.000518107	0.0129792	0.0114809	CYP26B1	22
											HCV	GO:0031406	carboxylic acid binding	22/1095	171/18432	0.000518107	0.0129792	0.0114809	AFM	22
											HCV	GO:0031406	carboxylic acid binding	22/1095	171/18432	0.000518107	0.0129792	0.0114809	ALB	22
											HCV	GO:0031406	carboxylic acid binding	22/1095	171/18432	0.000518107	0.0129792	0.0114809	FOLR2	22
											HCV	GO:0031406	carboxylic acid binding	22/1095	171/18432	0.000518107	0.0129792	0.0114809	SERPINA5	22
											HCV	GO:0031406	carboxylic acid binding	22/1095	171/18432	0.000518107	0.0129792	0.0114809	PCCA	22
											HCV	GO:0031406	carboxylic acid binding	22/1095	171/18432	0.000518107	0.0129792	0.0114809	GLRB	22
											HCV	GO:0031406	carboxylic acid binding	22/1095	171/18432	0.000518107	0.0129792	0.0114809	FABP3	22
											HCV	GO:0031406	carboxylic acid binding	22/1095	171/18432	0.000518107	0.0129792	0.0114809	FABP4	22
											HCV	GO:0031406	carboxylic acid binding	22/1095	171/18432	0.000518107	0.0129792	0.0114809	FCN1	22
											HCV	GO:0031406	carboxylic acid binding	22/1095	171/18432	0.000518107	0.0129792	0.0114809	CD22	22
											HCV	GO:0031406	carboxylic acid binding	22/1095	171/18432	0.000518107	0.0129792	0.0114809	FOLR1	22
											HCV	GO:0031406	carboxylic acid binding	22/1095	171/18432	0.000518107	0.0129792	0.0114809	MAG	22
											HCV	GO:0031406	carboxylic acid binding	22/1095	171/18432	0.000518107	0.0129792	0.0114809	RBP7	22
											HCV	GO:0022843	voltage-gated cation channel activity	20/1095	151/18432	0.000628626	0.0153542	0.0135816	KCNE1	20
											HCV	GO:0022843	voltage-gated cation channel activity	20/1095	151/18432	0.000628626	0.0153542	0.0135816	KCNK5	20
											HCV	GO:0022843	voltage-gated cation channel activity	20/1095	151/18432	0.000628626	0.0153542	0.0135816	KCNG1	20
											HCV	GO:0022843	voltage-gated cation channel activity	20/1095	151/18432	0.000628626	0.0153542	0.0135816	KCNC2	20
											HCV	GO:0022843	voltage-gated cation channel activity	20/1095	151/18432	0.000628626	0.0153542	0.0135816	KCNN1	20
											HCV	GO:0022843	voltage-gated cation channel activity	20/1095	151/18432	0.000628626	0.0153542	0.0135816	ABCC8	20
											HCV	GO:0022843	voltage-gated cation channel activity	20/1095	151/18432	0.000628626	0.0153542	0.0135816	GRIN1	20
											HCV	GO:0022843	voltage-gated cation channel activity	20/1095	151/18432	0.000628626	0.0153542	0.0135816	CACNA1G	20
											HCV	GO:0022843	voltage-gated cation channel activity	20/1095	151/18432	0.000628626	0.0153542	0.0135816	KCNK16	20
											HCV	GO:0022843	voltage-gated cation channel activity	20/1095	151/18432	0.000628626	0.0153542	0.0135816	CACNG8	20
											HCV	GO:0022843	voltage-gated cation channel activity	20/1095	151/18432	0.000628626	0.0153542	0.0135816	CALHM1	20
											HCV	GO:0022843	voltage-gated cation channel activity	20/1095	151/18432	0.000628626	0.0153542	0.0135816	LRRC38	20
											HCV	GO:0022843	voltage-gated cation channel activity	20/1095	151/18432	0.000628626	0.0153542	0.0135816	KCNJ5	20
											HCV	GO:0022843	voltage-gated cation channel activity	20/1095	151/18432	0.000628626	0.0153542	0.0135816	KCNT2	20
											HCV	GO:0022843	voltage-gated cation channel activity	20/1095	151/18432	0.000628626	0.0153542	0.0135816	SNAP25	20
											HCV	GO:0022843	voltage-gated cation channel activity	20/1095	151/18432	0.000628626	0.0153542	0.0135816	KCNJ8	20
											HCV	GO:0022843	voltage-gated cation channel activity	20/1095	151/18432	0.000628626	0.0153542	0.0135816	KCNH8	20
											HCV	GO:0022843	voltage-gated cation channel activity	20/1095	151/18432	0.000628626	0.0153542	0.0135816	RYR1	20
											HCV	GO:0022843	voltage-gated cation channel activity	20/1095	151/18432	0.000628626	0.0153542	0.0135816	KCNK13	20
											HCV	GO:0022843	voltage-gated cation channel activity	20/1095	151/18432	0.000628626	0.0153542	0.0135816	KCNJ12	20
											HCV	GO:0042277	peptide binding	35/1095	330/18432	0.000649514	0.0154774	0.0136907	NOD2	35
											HCV	GO:0042277	peptide binding	35/1095	330/18432	0.000649514	0.0154774	0.0136907	TAP1	35
											HCV	GO:0042277	peptide binding	35/1095	330/18432	0.000649514	0.0154774	0.0136907	TAP2	35
											HCV	GO:0042277	peptide binding	35/1095	330/18432	0.000649514	0.0154774	0.0136907	GPR37L1	35
											HCV	GO:0042277	peptide binding	35/1095	330/18432	0.000649514	0.0154774	0.0136907	HLA-F	35
											HCV	GO:0042277	peptide binding	35/1095	330/18432	0.000649514	0.0154774	0.0136907	TGFB2	35
											HCV	GO:0042277	peptide binding	35/1095	330/18432	0.000649514	0.0154774	0.0136907	ADRB2	35
											HCV	GO:0042277	peptide binding	35/1095	330/18432	0.000649514	0.0154774	0.0136907	BDKRB1	35
											HCV	GO:0042277	peptide binding	35/1095	330/18432	0.000649514	0.0154774	0.0136907	GRIN1	35
											HCV	GO:0042277	peptide binding	35/1095	330/18432	0.000649514	0.0154774	0.0136907	GLP2R	35
											HCV	GO:0042277	peptide binding	35/1095	330/18432	0.000649514	0.0154774	0.0136907	AVPR1B	35
											HCV	GO:0042277	peptide binding	35/1095	330/18432	0.000649514	0.0154774	0.0136907	CCKBR	35
											HCV	GO:0042277	peptide binding	35/1095	330/18432	0.000649514	0.0154774	0.0136907	GHRHR	35
											HCV	GO:0042277	peptide binding	35/1095	330/18432	0.000649514	0.0154774	0.0136907	OPRK1	35
											HCV	GO:0042277	peptide binding	35/1095	330/18432	0.000649514	0.0154774	0.0136907	GSAP	35
											HCV	GO:0042277	peptide binding	35/1095	330/18432	0.000649514	0.0154774	0.0136907	HLA-DRA	35
											HCV	GO:0042277	peptide binding	35/1095	330/18432	0.000649514	0.0154774	0.0136907	HLA-DRB1	35
											HCV	GO:0042277	peptide binding	35/1095	330/18432	0.000649514	0.0154774	0.0136907	HLA-DPB1	35
											HCV	GO:0042277	peptide binding	35/1095	330/18432	0.000649514	0.0154774	0.0136907	SLC40A1	35
											HCV	GO:0042277	peptide binding	35/1095	330/18432	0.000649514	0.0154774	0.0136907	NGFR	35
											HCV	GO:0042277	peptide binding	35/1095	330/18432	0.000649514	0.0154774	0.0136907	HLA-DPA1	35
											HCV	GO:0042277	peptide binding	35/1095	330/18432	0.000649514	0.0154774	0.0136907	TREM2	35
											HCV	GO:0042277	peptide binding	35/1095	330/18432	0.000649514	0.0154774	0.0136907	FZD5	35
											HCV	GO:0042277	peptide binding	35/1095	330/18432	0.000649514	0.0154774	0.0136907	HLA-DQB1	35
											HCV	GO:0042277	peptide binding	35/1095	330/18432	0.000649514	0.0154774	0.0136907	GPR37	35
											HCV	GO:0042277	peptide binding	35/1095	330/18432	0.000649514	0.0154774	0.0136907	AVPR2	35
											HCV	GO:0042277	peptide binding	35/1095	330/18432	0.000649514	0.0154774	0.0136907	VIPR2	35
											HCV	GO:0042277	peptide binding	35/1095	330/18432	0.000649514	0.0154774	0.0136907	NKTR	35
											HCV	GO:0042277	peptide binding	35/1095	330/18432	0.000649514	0.0154774	0.0136907	GALR3	35
											HCV	GO:0042277	peptide binding	35/1095	330/18432	0.000649514	0.0154774	0.0136907	CD36	35
											HCV	GO:0042277	peptide binding	35/1095	330/18432	0.000649514	0.0154774	0.0136907	ITGAM	35
											HCV	GO:0042277	peptide binding	35/1095	330/18432	0.000649514	0.0154774	0.0136907	LVRN	35
											HCV	GO:0042277	peptide binding	35/1095	330/18432	0.000649514	0.0154774	0.0136907	CD1C	35
											HCV	GO:0042277	peptide binding	35/1095	330/18432	0.000649514	0.0154774	0.0136907	TRHDE	35
											HCV	GO:0042277	peptide binding	35/1095	330/18432	0.000649514	0.0154774	0.0136907	IAPP	35
											HCV	GO:0005249	voltage-gated potassium channel activity	15/1095	99/18432	0.000721563	0.0167849	0.0148472	KCNE1	15
											HCV	GO:0005249	voltage-gated potassium channel activity	15/1095	99/18432	0.000721563	0.0167849	0.0148472	KCNK5	15
											HCV	GO:0005249	voltage-gated potassium channel activity	15/1095	99/18432	0.000721563	0.0167849	0.0148472	KCNG1	15
											HCV	GO:0005249	voltage-gated potassium channel activity	15/1095	99/18432	0.000721563	0.0167849	0.0148472	KCNC2	15
											HCV	GO:0005249	voltage-gated potassium channel activity	15/1095	99/18432	0.000721563	0.0167849	0.0148472	KCNN1	15
											HCV	GO:0005249	voltage-gated potassium channel activity	15/1095	99/18432	0.000721563	0.0167849	0.0148472	ABCC8	15
											HCV	GO:0005249	voltage-gated potassium channel activity	15/1095	99/18432	0.000721563	0.0167849	0.0148472	KCNK16	15
											HCV	GO:0005249	voltage-gated potassium channel activity	15/1095	99/18432	0.000721563	0.0167849	0.0148472	LRRC38	15
											HCV	GO:0005249	voltage-gated potassium channel activity	15/1095	99/18432	0.000721563	0.0167849	0.0148472	KCNJ5	15
											HCV	GO:0005249	voltage-gated potassium channel activity	15/1095	99/18432	0.000721563	0.0167849	0.0148472	KCNT2	15
											HCV	GO:0005249	voltage-gated potassium channel activity	15/1095	99/18432	0.000721563	0.0167849	0.0148472	SNAP25	15
											HCV	GO:0005249	voltage-gated potassium channel activity	15/1095	99/18432	0.000721563	0.0167849	0.0148472	KCNJ8	15
											HCV	GO:0005249	voltage-gated potassium channel activity	15/1095	99/18432	0.000721563	0.0167849	0.0148472	KCNH8	15
											HCV	GO:0005249	voltage-gated potassium channel activity	15/1095	99/18432	0.000721563	0.0167849	0.0148472	KCNK13	15
											HCV	GO:0005249	voltage-gated potassium channel activity	15/1095	99/18432	0.000721563	0.0167849	0.0148472	KCNJ12	15
											HCV	GO:0005267	potassium channel activity	17/1095	122/18432	0.000879835	0.0199907	0.0176829	KCNE1	17
											HCV	GO:0005267	potassium channel activity	17/1095	122/18432	0.000879835	0.0199907	0.0176829	KCNK5	17
											HCV	GO:0005267	potassium channel activity	17/1095	122/18432	0.000879835	0.0199907	0.0176829	KCNG1	17
											HCV	GO:0005267	potassium channel activity	17/1095	122/18432	0.000879835	0.0199907	0.0176829	KCNC2	17
											HCV	GO:0005267	potassium channel activity	17/1095	122/18432	0.000879835	0.0199907	0.0176829	KCNN1	17
											HCV	GO:0005267	potassium channel activity	17/1095	122/18432	0.000879835	0.0199907	0.0176829	ABCC8	17
											HCV	GO:0005267	potassium channel activity	17/1095	122/18432	0.000879835	0.0199907	0.0176829	GRIK4	17
											HCV	GO:0005267	potassium channel activity	17/1095	122/18432	0.000879835	0.0199907	0.0176829	KCNK16	17
											HCV	GO:0005267	potassium channel activity	17/1095	122/18432	0.000879835	0.0199907	0.0176829	KCNMB1	17
											HCV	GO:0005267	potassium channel activity	17/1095	122/18432	0.000879835	0.0199907	0.0176829	LRRC38	17
											HCV	GO:0005267	potassium channel activity	17/1095	122/18432	0.000879835	0.0199907	0.0176829	KCNJ5	17
											HCV	GO:0005267	potassium channel activity	17/1095	122/18432	0.000879835	0.0199907	0.0176829	KCNT2	17
											HCV	GO:0005267	potassium channel activity	17/1095	122/18432	0.000879835	0.0199907	0.0176829	SNAP25	17
											HCV	GO:0005267	potassium channel activity	17/1095	122/18432	0.000879835	0.0199907	0.0176829	KCNJ8	17
											HCV	GO:0005267	potassium channel activity	17/1095	122/18432	0.000879835	0.0199907	0.0176829	KCNH8	17
											HCV	GO:0005267	potassium channel activity	17/1095	122/18432	0.000879835	0.0199907	0.0176829	KCNK13	17
											HCV	GO:0005267	potassium channel activity	17/1095	122/18432	0.000879835	0.0199907	0.0176829	KCNJ12	17
											HCV	GO:0015079	potassium ion transmembrane transporter activity	20/1095	158/18432	0.00111693	0.0248008	0.0219377	KCNE1	20
											HCV	GO:0015079	potassium ion transmembrane transporter activity	20/1095	158/18432	0.00111693	0.0248008	0.0219377	KCNK5	20
											HCV	GO:0015079	potassium ion transmembrane transporter activity	20/1095	158/18432	0.00111693	0.0248008	0.0219377	KCNG1	20
											HCV	GO:0015079	potassium ion transmembrane transporter activity	20/1095	158/18432	0.00111693	0.0248008	0.0219377	KCNC2	20
											HCV	GO:0015079	potassium ion transmembrane transporter activity	20/1095	158/18432	0.00111693	0.0248008	0.0219377	KCNN1	20
											HCV	GO:0015079	potassium ion transmembrane transporter activity	20/1095	158/18432	0.00111693	0.0248008	0.0219377	ABCC8	20
											HCV	GO:0015079	potassium ion transmembrane transporter activity	20/1095	158/18432	0.00111693	0.0248008	0.0219377	GRIK4	20
											HCV	GO:0015079	potassium ion transmembrane transporter activity	20/1095	158/18432	0.00111693	0.0248008	0.0219377	KCNK16	20
											HCV	GO:0015079	potassium ion transmembrane transporter activity	20/1095	158/18432	0.00111693	0.0248008	0.0219377	KCNMB1	20
											HCV	GO:0015079	potassium ion transmembrane transporter activity	20/1095	158/18432	0.00111693	0.0248008	0.0219377	ATP1A4	20
											HCV	GO:0015079	potassium ion transmembrane transporter activity	20/1095	158/18432	0.00111693	0.0248008	0.0219377	LRRC38	20
											HCV	GO:0015079	potassium ion transmembrane transporter activity	20/1095	158/18432	0.00111693	0.0248008	0.0219377	KCNJ5	20
											HCV	GO:0015079	potassium ion transmembrane transporter activity	20/1095	158/18432	0.00111693	0.0248008	0.0219377	TMCO3	20
											HCV	GO:0015079	potassium ion transmembrane transporter activity	20/1095	158/18432	0.00111693	0.0248008	0.0219377	KCNT2	20
											HCV	GO:0015079	potassium ion transmembrane transporter activity	20/1095	158/18432	0.00111693	0.0248008	0.0219377	SNAP25	20
											HCV	GO:0015079	potassium ion transmembrane transporter activity	20/1095	158/18432	0.00111693	0.0248008	0.0219377	KCNJ8	20
											HCV	GO:0015079	potassium ion transmembrane transporter activity	20/1095	158/18432	0.00111693	0.0248008	0.0219377	SLC9A9	20
											HCV	GO:0015079	potassium ion transmembrane transporter activity	20/1095	158/18432	0.00111693	0.0248008	0.0219377	KCNH8	20
											HCV	GO:0015079	potassium ion transmembrane transporter activity	20/1095	158/18432	0.00111693	0.0248008	0.0219377	KCNK13	20
											HCV	GO:0015079	potassium ion transmembrane transporter activity	20/1095	158/18432	0.00111693	0.0248008	0.0219377	KCNJ12	20
											HCV	GO:0042605	peptide antigen binding	8/1095	37/18432	0.0012455	0.0270412	0.0239195	TAP1	8
											HCV	GO:0042605	peptide antigen binding	8/1095	37/18432	0.0012455	0.0270412	0.0239195	TAP2	8
											HCV	GO:0042605	peptide antigen binding	8/1095	37/18432	0.0012455	0.0270412	0.0239195	HLA-F	8
											HCV	GO:0042605	peptide antigen binding	8/1095	37/18432	0.0012455	0.0270412	0.0239195	HLA-DRA	8
											HCV	GO:0042605	peptide antigen binding	8/1095	37/18432	0.0012455	0.0270412	0.0239195	HLA-DRB1	8
											HCV	GO:0042605	peptide antigen binding	8/1095	37/18432	0.0012455	0.0270412	0.0239195	HLA-DPB1	8
											HCV	GO:0042605	peptide antigen binding	8/1095	37/18432	0.0012455	0.0270412	0.0239195	HLA-DPA1	8
											HCV	GO:0042605	peptide antigen binding	8/1095	37/18432	0.0012455	0.0270412	0.0239195	HLA-DQB1	8
											HCV	GO:0030553	cGMP binding	5/1095	15/18432	0.00133349	0.0283221	0.0250524	CNGB1	5
											HCV	GO:0030553	cGMP binding	5/1095	15/18432	0.00133349	0.0283221	0.0250524	PDE6G	5
											HCV	GO:0030553	cGMP binding	5/1095	15/18432	0.00133349	0.0283221	0.0250524	PRKG2	5
											HCV	GO:0030553	cGMP binding	5/1095	15/18432	0.00133349	0.0283221	0.0250524	PDE10A	5
											HCV	GO:0030553	cGMP binding	5/1095	15/18432	0.00133349	0.0283221	0.0250524	PRKG1	5
											HCV	GO:0022824	transmitter-gated ion channel activity	11/1095	65/18432	0.00143731	0.0292553	0.0258779	CHRNB2	11
											HCV	GO:0022824	transmitter-gated ion channel activity	11/1095	65/18432	0.00143731	0.0292553	0.0258779	CHRND	11
											HCV	GO:0022824	transmitter-gated ion channel activity	11/1095	65/18432	0.00143731	0.0292553	0.0258779	GRID1	11
											HCV	GO:0022824	transmitter-gated ion channel activity	11/1095	65/18432	0.00143731	0.0292553	0.0258779	HTR3A	11
											HCV	GO:0022824	transmitter-gated ion channel activity	11/1095	65/18432	0.00143731	0.0292553	0.0258779	GABRG3	11
											HCV	GO:0022824	transmitter-gated ion channel activity	11/1095	65/18432	0.00143731	0.0292553	0.0258779	GRIN1	11
											HCV	GO:0022824	transmitter-gated ion channel activity	11/1095	65/18432	0.00143731	0.0292553	0.0258779	GRIK4	11
											HCV	GO:0022824	transmitter-gated ion channel activity	11/1095	65/18432	0.00143731	0.0292553	0.0258779	GABRQ	11
											HCV	GO:0022824	transmitter-gated ion channel activity	11/1095	65/18432	0.00143731	0.0292553	0.0258779	CHRNA2	11
											HCV	GO:0022824	transmitter-gated ion channel activity	11/1095	65/18432	0.00143731	0.0292553	0.0258779	GLRB	11
											HCV	GO:0022824	transmitter-gated ion channel activity	11/1095	65/18432	0.00143731	0.0292553	0.0258779	CHRNA1	11
											HCV	GO:0022835	transmitter-gated channel activity	11/1095	65/18432	0.00143731	0.0292553	0.0258779	CHRNB2	11
											HCV	GO:0022835	transmitter-gated channel activity	11/1095	65/18432	0.00143731	0.0292553	0.0258779	CHRND	11
											HCV	GO:0022835	transmitter-gated channel activity	11/1095	65/18432	0.00143731	0.0292553	0.0258779	GRID1	11
											HCV	GO:0022835	transmitter-gated channel activity	11/1095	65/18432	0.00143731	0.0292553	0.0258779	HTR3A	11
											HCV	GO:0022835	transmitter-gated channel activity	11/1095	65/18432	0.00143731	0.0292553	0.0258779	GABRG3	11
											HCV	GO:0022835	transmitter-gated channel activity	11/1095	65/18432	0.00143731	0.0292553	0.0258779	GRIN1	11
											HCV	GO:0022835	transmitter-gated channel activity	11/1095	65/18432	0.00143731	0.0292553	0.0258779	GRIK4	11
											HCV	GO:0022835	transmitter-gated channel activity	11/1095	65/18432	0.00143731	0.0292553	0.0258779	GABRQ	11
											HCV	GO:0022835	transmitter-gated channel activity	11/1095	65/18432	0.00143731	0.0292553	0.0258779	CHRNA2	11
											HCV	GO:0022835	transmitter-gated channel activity	11/1095	65/18432	0.00143731	0.0292553	0.0258779	GLRB	11
											HCV	GO:0022835	transmitter-gated channel activity	11/1095	65/18432	0.00143731	0.0292553	0.0258779	CHRNA1	11
											HCV	GO:0005231	excitatory extracellular ligand-gated ion channel activity	10/1095	56/18432	0.00153482	0.0306023	0.0270695	CHRNB2	10
											HCV	GO:0005231	excitatory extracellular ligand-gated ion channel activity	10/1095	56/18432	0.00153482	0.0306023	0.0270695	CHRND	10
											HCV	GO:0005231	excitatory extracellular ligand-gated ion channel activity	10/1095	56/18432	0.00153482	0.0306023	0.0270695	HTR3A	10
											HCV	GO:0005231	excitatory extracellular ligand-gated ion channel activity	10/1095	56/18432	0.00153482	0.0306023	0.0270695	GABRG3	10
											HCV	GO:0005231	excitatory extracellular ligand-gated ion channel activity	10/1095	56/18432	0.00153482	0.0306023	0.0270695	P2RX5	10
											HCV	GO:0005231	excitatory extracellular ligand-gated ion channel activity	10/1095	56/18432	0.00153482	0.0306023	0.0270695	GABRQ	10
											HCV	GO:0005231	excitatory extracellular ligand-gated ion channel activity	10/1095	56/18432	0.00153482	0.0306023	0.0270695	CHRNA2	10
											HCV	GO:0005231	excitatory extracellular ligand-gated ion channel activity	10/1095	56/18432	0.00153482	0.0306023	0.0270695	GLRB	10
											HCV	GO:0005231	excitatory extracellular ligand-gated ion channel activity	10/1095	56/18432	0.00153482	0.0306023	0.0270695	P2RX1	10
											HCV	GO:0005231	excitatory extracellular ligand-gated ion channel activity	10/1095	56/18432	0.00153482	0.0306023	0.0270695	CHRNA1	10
											HCV	GO:0003725	double-stranded RNA binding	12/1095	76/18432	0.0016584	0.0324052	0.0286642	OAS3	12
											HCV	GO:0003725	double-stranded RNA binding	12/1095	76/18432	0.0016584	0.0324052	0.0286642	DDX60L	12
											HCV	GO:0003725	double-stranded RNA binding	12/1095	76/18432	0.0016584	0.0324052	0.0286642	DDX60	12
[truncated: 1,134 more rows]

## Sheet: Suppl. Table 2a
Input, meta-DEGs associated with intersections of hepatitis BP (PBMC and liver conditions)			Output from upsetplot							Input Biological process intersections used to plot VennDiagram						Output BPs intersections for VennDiagram
Genes	Groups	Gene count for single BP	Genes	Count	HBV Liver	HCV Liver	HDV Liver	HBV PBMC	HCV PBMC	Liver			PBMC			Liver		PBMC
CXCL12	HBV Liver, HCV Liver, HDV Liver	83	CXCL12	83	1	1	1	0	0	Term	Groups	Count	Term	Groups	Count	Viral Hepatitis	Intersection counts	Viral Hepatitis	Insersection counts
NOG	HBV PBMC, HCV PBMC	82	NOG	82	0	0	0	1	1	Cellular Response To Growth Factor Stimulus (GO:0071363)	HBV Liver, HCV Liver, HDV Liver	6	BMP Signaling Pathway (GO:0030509)	HBV PBMC, HCV PBMC	4	HBV/HCV/HDV	521	HBV/HCV	372
NRG1	HCV Liver, HDV Liver	76	NRG1	76	0	1	1	0	0	Intracellular Iron Ion Homeostasis (GO:0006879)	HBV Liver, HCV Liver, HDV Liver	6	Cellular Response To Fibroblast Growth Factor Stimulus (GO:0044344)	HBV PBMC, HCV PBMC	4	HBV/HCV	114	HBV	890
BMP7	HBV Liver, HDV Liver	75	BMP7	75	1	0	1	0	0	Intracellular Monoatomic Cation Homeostasis (GO:0030003)	HBV Liver, HCV Liver, HDV Liver	6	Inflammatory Response (GO:0006954)	HBV PBMC, HCV PBMC	4	HBV/HDV	533	HCV	347
THBS1	HDV Liver, HBV PBMC	75	THBS1	75	0	0	1	1	0	Negative Regulation Of Cellular Biosynthetic Process (GO:0031327)	HBV Liver, HCV Liver, HDV Liver	6	Inorganic Cation Transmembrane Transport (GO:0098662)	HBV PBMC, HCV PBMC	4	HCV/HDV	520
BMP2	HCV Liver	65	BMP2	65	0	1	0	0	0	Organic Substance Transport (GO:0071702)	HBV Liver, HCV Liver, HDV Liver	6	Monoatomic Cation Transmembrane Transport (GO:0098655)	HBV PBMC, HCV PBMC	4	HBV	218
PPARG	HBV PBMC	55	PPARG	55	0	0	0	1	0	Response To BMP (GO:0071772)	HBV Liver, HCV Liver, HDV Liver	6	Negative Regulation Of Cell Migration (GO:0030336)	HBV PBMC, HCV PBMC	4	HCV	190
IL4	HBV PBMC	53	IL4	53	0	0	0	1	0	Skeletal System Development (GO:0001501)	HBV Liver, HCV Liver, HDV Liver	6	Negative Regulation Of Cellular Process (GO:0048523)	HBV PBMC, HCV PBMC	4	HDV	1708
CCL19	HCV Liver	49	CCL19	49	0	1	0	0	0	Transmembrane Receptor Protein Serine/Threonine Kinase Signaling Pathway (GO:0007178)	HBV Liver, HCV Liver, HDV Liver	6	Negative Regulation Of DNA-templated Transcription (GO:0045892)	HBV PBMC, HCV PBMC	4
BMP4	HDV Liver	48	BMP4	48	0	0	1	0	0	Adenylate Cyclase-Activating G Protein-Coupled Receptor Signaling Pathway (GO:0007189)	HBV Liver, HCV Liver, HDV Liver	5	Negative Regulation Of Protein Phosphorylation (GO:0001933)	HBV PBMC, HCV PBMC	4
CCL20	HCV Liver, HDV Liver, HCV PBMC	43	CCL20	43	0	1	1	0	1	Adenylate Cyclase-Modulating G Protein-Coupled Receptor Signaling Pathway (GO:0007188)	HBV Liver, HCV Liver, HDV Liver	5	Negative Regulation Of Signal Transduction (GO:0009968)	HBV PBMC, HCV PBMC	4
IL10	HBV PBMC	42	IL10	42	0	0	0	1	0	Alpha-Amino Acid Metabolic Process (GO:1901605)	HBV Liver, HCV Liver, HDV Liver	5	Negative Regulation Of Transcription By RNA Polymerase II (GO:0000122)	HBV PBMC, HCV PBMC	4
IL1B	HDV Liver	42	IL1B	42	0	0	1	0	0	Anterograde Trans-Synaptic Signaling (GO:0098916)	HBV Liver, HCV Liver, HDV Liver	5	Nervous System Development (GO:0007399)	HBV PBMC, HCV PBMC	4
IL6	HDV Liver	40	IL6	40	0	0	1	0	0	Blood Vessel Morphogenesis (GO:0048514)	HBV Liver, HCV Liver, HDV Liver	5	Positive Regulation Of Apoptotic Process (GO:0043065)	HBV PBMC, HCV PBMC	4
PDGFB	HDV Liver	40	PDGFB	40	0	0	1	0	0	Cell-Matrix Adhesion (GO:0007160)	HBV Liver, HCV Liver, HDV Liver	5	Positive Regulation Of Gene Expression (GO:0010628)	HBV PBMC, HCV PBMC	4
TGFB2	HDV Liver	39	TGFB2	39	0	0	1	0	0	Cellular Response To BMP Stimulus (GO:0071773)	HBV Liver, HCV Liver, HDV Liver	5	Positive Regulation Of Inflammatory Response (GO:0050729)	HBV PBMC, HCV PBMC	4
GDF2	HCV Liver, HDV Liver	38	GDF2	38	0	1	1	0	0	Cellular Response To Oxygen-Containing Compound (GO:1901701)	HBV Liver, HCV Liver, HDV Liver	5	Positive Regulation Of Macromolecule Metabolic Process (GO:0010604)	HBV PBMC, HCV PBMC	4
CCL2	HCV Liver	37	CCL2	37	0	1	0	0	0	Cholesterol Metabolic Process (GO:0008203)	HBV Liver, HCV Liver, HDV Liver	5	Positive Regulation Of Multicellular Organismal Process (GO:0051240)	HBV PBMC, HCV PBMC	4
TREM2	HDV Liver	37	TREM2	37	0	0	1	0	0	Defense Response To Bacterium (GO:0042742)	HBV Liver, HCV Liver, HDV Liver	5	Positive Regulation Of Nucleic Acid-Templated Transcription (GO:1903508)	HBV PBMC, HCV PBMC	4
SOX9	HDV Liver	36	SOX9	36	0	0	1	0	0	Defense Response To Gram-positive Bacterium (GO:0050830)	HBV Liver, HCV Liver, HDV Liver	5	Positive Regulation Of Response To External Stimulus (GO:0032103)	HBV PBMC, HCV PBMC	4
SHH	HBV Liver	35	SHH	35	1	0	0	0	0	Epithelial Cell Differentiation (GO:0030855)	HBV Liver, HCV Liver, HDV Liver	5	Positive Regulation Of T Cell Proliferation (GO:0042102)	HBV PBMC, HCV PBMC	4
IGF2BP1	HBV Liver, HDV Liver	34	IGF2BP1	34	1	0	1	0	0	Epithelium Development (GO:0060429)	HBV Liver, HCV Liver, HDV Liver	5	Protein-Containing Complex Assembly (GO:0065003)	HBV PBMC, HCV PBMC	4
TLR4	HDV Liver	34	TLR4	34	0	0	1	0	0	Fatty Acid Biosynthetic Process (GO:0006633)	HBV Liver, HCV Liver, HDV Liver	5	Regulation Of Canonical Wnt Signaling Pathway (GO:0060828)	HBV PBMC, HCV PBMC	4
AMH	HBV Liver	33	AMH	33	1	0	0	0	0	Fatty Acid Metabolic Process (GO:0006631)	HBV Liver, HCV Liver, HDV Liver	5	Regulation Of Cell Migration (GO:0030334)	HBV PBMC, HCV PBMC	4
MDK	HDV Liver	32	MDK	32	0	0	1	0	0	Generation Of Neurons (GO:0048699)	HBV Liver, HCV Liver, HDV Liver	5	Regulation Of Cell Population Proliferation (GO:0042127)	HBV PBMC, HCV PBMC	4
SPRY2	HBV PBMC	32	SPRY2	32	0	0	0	1	0	Granulocyte Chemotaxis (GO:0071621)	HBV Liver, HCV Liver, HDV Liver	5	Regulation Of DNA-templated Transcription (GO:0006355)	HBV PBMC, HCV PBMC	4
MYC	HCV Liver	31	MYC	31	0	1	0	0	0	Inflammatory Response (GO:0006954)	HBV Liver, HCV Liver, HDV Liver	5	Regulation Of Intracellular Signal Transduction (GO:1902531)	HBV PBMC, HCV PBMC	4
EGR1	HDV Liver, HCV PBMC	30	EGR1	30	0	0	1	0	1	Inorganic Cation Import Across Plasma Membrane (GO:0098659)	HBV Liver, HCV Liver, HDV Liver	5	Regulation Of Pathway-Restricted SMAD Protein Phosphorylation (GO:0060393)	HBV PBMC, HCV PBMC	4
TNFAIP3	HCV PBMC	30	TNFAIP3	30	0	0	0	0	1	Integrin-Mediated Signaling Pathway (GO:0007229)	HBV Liver, HCV Liver, HDV Liver	5	Vesicle-Mediated Transport (GO:0016192)	HBV PBMC, HCV PBMC	4
MMP9	HDV Liver, HBV PBMC	29	MMP9	29	0	0	1	1	0	Mesenchymal Cell Differentiation (GO:0048762)	HBV Liver, HCV Liver, HDV Liver	5	Adenylate Cyclase-Activating G Protein-Coupled Receptor Signaling Pathway (GO:0007189)	HBV PBMC, HCV PBMC	3
ADRA2A	HCV Liver	28	ADRA2A	28	0	1	0	0	0	Monoatomic Cation Homeostasis (GO:0055080)	HBV Liver, HCV Liver, HDV Liver	5	Adenylate Cyclase-Modulating G Protein-Coupled Receptor Signaling Pathway (GO:0007188)	HBV PBMC, HCV PBMC	3
CRP	HBV Liver, HCV Liver	28	CRP	28	1	1	0	0	0	Monocarboxylic Acid Transport (GO:0015718)	HBV Liver, HCV Liver, HDV Liver	5	B Cell Activation (GO:0042113)	HBV PBMC, HCV PBMC	3
STMN2	HCV Liver, HDV Liver	26	STMN2	26	0	1	1	0	0	Negative Regulation Of Angiogenesis (GO:0016525)	HBV Liver, HCV Liver, HDV Liver	5	Cell-Cell Adhesion Via Plasma-Membrane Adhesion Molecules (GO:0098742)	HBV PBMC, HCV PBMC	3
IFI16	HCV Liver	25	IFI16	25	0	1	0	0	0	Negative Regulation Of Apoptotic Process (GO:0043066)	HBV Liver, HCV Liver, HDV Liver	5	Cell-Matrix Adhesion (GO:0007160)	HBV PBMC, HCV PBMC	3
CCL18	HDV Liver, HBV PBMC	24	CCL18	24	0	0	1	1	0	Negative Regulation Of Cellular Process (GO:0048523)	HBV Liver, HCV Liver, HDV Liver	5	Cellular Response To Cytokine Stimulus (GO:0071345)	HBV PBMC, HCV PBMC	3
CEACAM1	HBV PBMC	24	CEACAM1	24	0	0	0	1	0	Negative Regulation Of Cysteine-Type Endopeptidase Activity (GO:2000117)	HBV Liver, HCV Liver, HDV Liver	5	Cellular Response To Lipid (GO:0071396)	HBV PBMC, HCV PBMC	3
ECT2	HDV Liver	24	ECT2	24	0	0	1	0	0	Negative Regulation Of Growth (GO:0045926)	HBV Liver, HCV Liver, HDV Liver	5	Cellular Response To Lipopolysaccharide (GO:0071222)	HBV PBMC, HCV PBMC	3
ITGB1	HCV PBMC	24	ITGB1	24	0	0	0	0	1	Negative Regulation Of Inflammatory Response (GO:0050728)	HBV Liver, HCV Liver, HDV Liver	5	Cellular Response To Molecule Of Bacterial Origin (GO:0071219)	HBV PBMC, HCV PBMC	3
SOX11	HDV Liver	24	SOX11	24	0	0	1	0	0	Negative Regulation Of Multicellular Organismal Process (GO:0051241)	HBV Liver, HCV Liver, HDV Liver	5	Cellular Response To Oxidative Stress (GO:0034599)	HBV PBMC, HCV PBMC	3
CLU	HDV Liver	23	CLU	23	0	0	1	0	0	Negative Regulation Of Protein Metabolic Process (GO:0051248)	HBV Liver, HCV Liver, HDV Liver	5	Cellular Response To Oxygen-Containing Compound (GO:1901701)	HBV PBMC, HCV PBMC	3
EPHB2	HDV Liver	23	EPHB2	23	0	0	1	0	0	Nervous System Development (GO:0007399)	HBV Liver, HCV Liver, HDV Liver	5	Cellular Response To Peptide Hormone Stimulus (GO:0071375)	HBV PBMC, HCV PBMC	3
FPR2	HDV Liver	23	FPR2	23	0	0	1	0	0	Neutrophil Chemotaxis (GO:0030593)	HBV Liver, HCV Liver, HDV Liver	5	Cytokine-Mediated Signaling Pathway (GO:0019221)	HBV PBMC, HCV PBMC	3
GSDME	HBV Liver, HDV Liver	23	GSDME	23	1	0	1	0	0	Neutrophil Migration (GO:1990266)	HBV Liver, HCV Liver, HDV Liver	5	Endocytosis (GO:0006897)	HBV PBMC, HCV PBMC	3
IL12B	HDV Liver	23	IL12B	23	0	0	1	0	0	Nitrogen Compound Transport (GO:0071705)	HBV Liver, HCV Liver, HDV Liver	5	Epithelial To Mesenchymal Transition (GO:0001837)	HBV PBMC, HCV PBMC	3
RAPGEF2	HCV PBMC	23	RAPGEF2	23	0	0	0	0	1	Organonitrogen Compound Biosynthetic Process (GO:1901566)	HBV Liver, HCV Liver, HDV Liver	5	External Encapsulating Structure Organization (GO:0045229)	HBV PBMC, HCV PBMC	3
DCDC2	HCV Liver, HDV Liver	22	DCDC2	22	0	1	1	0	0	Organonitrogen Compound Catabolic Process (GO:1901565)	HBV Liver, HCV Liver, HDV Liver	5	Extracellular Matrix Organization (GO:0030198)	HBV PBMC, HCV PBMC	3
DUSP10	HDV Liver, HCV PBMC	21	DUSP10	21	0	0	1	0	1	Pathway-Restricted SMAD Protein Phosphorylation (GO:0060389)	HBV Liver, HCV Liver, HDV Liver	5	Extracellular Structure Organization (GO:0043062)	HBV PBMC, HCV PBMC	3
GATA2	HBV PBMC	21	GATA2	21	0	0	0	1	0	Phosphate-Containing Compound Metabolic Process (GO:0006796)	HBV Liver, HCV Liver, HDV Liver	5	Fat Cell Differentiation (GO:0045444)	HBV PBMC, HCV PBMC	3
LTF	HBV PBMC	21	LTF	21	0	0	0	1	0	Positive Regulation Of Cell Adhesion (GO:0045785)	HBV Liver, HCV Liver, HDV Liver	5	Fibroblast Growth Factor Receptor Signaling Pathway (GO:0008543)	HBV PBMC, HCV PBMC	3
PCSK9	HDV Liver, HBV PBMC	21	PCSK9	21	0	0	1	1	0	Positive Regulation Of Cellular Process (GO:0048522)	HBV Liver, HCV Liver, HDV Liver	5	Generation Of Neurons (GO:0048699)	HBV PBMC, HCV PBMC	3
SMARCA4	HDV Liver	21	SMARCA4	21	0	0	1	0	0	Positive Regulation Of Cytokine Production (GO:0001819)	HBV Liver, HCV Liver, HDV Liver	5	Hemopoiesis (GO:0030097)	HBV PBMC, HCV PBMC	3
CCNA2	HDV Liver	20	CCNA2	20	0	0	1	0	0	Positive Regulation Of Endothelial Cell Proliferation (GO:0001938)	HBV Liver, HCV Liver, HDV Liver	5	Integrin-Mediated Signaling Pathway (GO:0007229)	HBV PBMC, HCV PBMC	3
MMRN2	HCV PBMC	20	MMRN2	20	0	0	0	0	1	Positive Regulation Of Gene Expression (GO:0010628)	HBV Liver, HCV Liver, HDV Liver	5	Limb Development (GO:0060173)	HBV PBMC, HCV PBMC	3
TFAP2A	HDV Liver	20	TFAP2A	20	0	0	1	0	0	Positive Regulation Of Hydrolase Activity (GO:0051345)	HBV Liver, HCV Liver, HDV Liver	5	Lymphocyte Differentiation (GO:0030098)	HBV PBMC, HCV PBMC	3
VTN	HBV Liver	20	VTN	20	1	0	0	0	0	Positive Regulation Of Macromolecule Metabolic Process (GO:0010604)	HBV Liver, HCV Liver, HDV Liver	5	Mesenchymal Cell Differentiation (GO:0048762)	HBV PBMC, HCV PBMC	3
ARHGEF2	HDV Liver	19	ARHGEF2	19	0	0	1	0	0	Positive Regulation Of Phosphorylation (GO:0042327)	HBV Liver, HCV Liver, HDV Liver	5	Negative Regulation Of Apoptotic Process (GO:0043066)	HBV PBMC, HCV PBMC	3
LEF1	HDV Liver	19	LEF1	19	0	0	1	0	0	Protein Homooligomerization (GO:0051260)	HBV Liver, HCV Liver, HDV Liver	5	Negative Regulation Of BMP Signaling Pathway (GO:0030514)	HBV PBMC, HCV PBMC	3
SFRP1	HDV Liver	19	SFRP1	19	0	0	1	0	0	Protein Processing (GO:0016485)	HBV Liver, HCV Liver, HDV Liver	5	Negative Regulation Of Canonical Wnt Signaling Pathway (GO:0090090)	HBV PBMC, HCV PBMC	3
SOX4	HDV Liver	19	SOX4	19	0	0	1	0	0	Purine Nucleotide Metabolic Process (GO:0006163)	HBV Liver, HCV Liver, HDV Liver	5	Negative Regulation Of Cell Differentiation (GO:0045596)	HBV PBMC, HCV PBMC	3
CYP1B1	HCV Liver	18	CYP1B1	18	0	1	0	0	0	Regulation Of Angiogenesis (GO:0045765)	HBV Liver, HCV Liver, HDV Liver	5	Negative Regulation Of Cell Motility (GO:2000146)	HBV PBMC, HCV PBMC	3
DKK1	HDV Liver	18	DKK1	18	0	0	1	0	0	Regulation Of Apoptotic Process (GO:0042981)	HBV Liver, HCV Liver, HDV Liver	5	Negative Regulation Of Cell Population Proliferation (GO:0008285)	HBV PBMC, HCV PBMC	3
EHHADH	HDV Liver	18	EHHADH	18	0	0	1	0	0	Regulation Of DNA-templated Transcription (GO:0006355)	HBV Liver, HCV Liver, HDV Liver	5	Negative Regulation Of Cellular Response To Growth Factor Stimulus (GO:0090288)	HBV PBMC, HCV PBMC	3
HMGB2	HDV Liver	18	HMGB2	18	0	0	1	0	0	Regulation Of ERK1 And ERK2 Cascade (GO:0070372)	HBV Liver, HCV Liver, HDV Liver	5	Negative Regulation Of Cytokine Production (GO:0001818)	HBV PBMC, HCV PBMC	3
RACGAP1	HCV Liver, HDV Liver	18	RACGAP1	18	0	1	1	0	0	Regulation Of Lipid Metabolic Process (GO:0019216)	HBV Liver, HCV Liver, HDV Liver	5	Negative Regulation Of Developmental Process (GO:0051093)	HBV PBMC, HCV PBMC	3
XCL1	HDV Liver	18	XCL1	18	0	0	1	0	0	Regulation Of Peptidyl-Tyrosine Phosphorylation (GO:0050730)	HBV Liver, HCV Liver, HDV Liver	5	Negative Regulation Of Extrinsic Apoptotic Signaling Pathway (GO:2001237)	HBV PBMC, HCV PBMC	3
DLL4	HDV Liver	17	DLL4	17	0	0	1	0	0	Regulation Of Protein Metabolic Process (GO:0051246)	HBV Liver, HCV Liver, HDV Liver	5	Negative Regulation Of Hydrolase Activity (GO:0051346)	HBV PBMC, HCV PBMC	3
E2F1	HDV Liver	17	E2F1	17	0	0	1	0	0	Regulation Of Transcription By RNA Polymerase II (GO:0006357)	HBV Liver, HCV Liver, HDV Liver	5	Negative Regulation Of Intracellular Signal Transduction (GO:1902532)	HBV PBMC, HCV PBMC	3
FAM83D	HCV Liver, HDV Liver, HCV PBMC	17	FAM83D	17	0	1	1	0	1	Regulation Of Tumor Necrosis Factor Production (GO:0032680)	HBV Liver, HCV Liver, HDV Liver	5	Negative Regulation Of Multicellular Organismal Process (GO:0051241)	HBV PBMC, HCV PBMC	3
GBA1	HDV Liver	17	GBA1	17	0	0	1	0	0	Regulation Of Wound Healing (GO:0061041)	HBV Liver, HCV Liver, HDV Liver	5	Negative Regulation Of Nucleic Acid-Templated Transcription (GO:1903507)	HBV PBMC, HCV PBMC	3
HMGA2	HDV Liver	17	HMGA2	17	0	0	1	0	0	Response To Calcium Ion (GO:0051592)	HBV Liver, HCV Liver, HDV Liver	5	Negative Regulation Of Osteoblast Differentiation (GO:0045668)	HBV PBMC, HCV PBMC	3
IGF1	HDV Liver	17	IGF1	17	0	0	1	0	0	SMAD Protein Signal Transduction (GO:0060395)	HBV Liver, HCV Liver, HDV Liver	5	Negative Regulation Of Pathway-Restricted SMAD Protein Phosphorylation (GO:0060394)	HBV PBMC, HCV PBMC	3
KIF14	HDV Liver	17	KIF14	17	0	0	1	0	0	Steroid Metabolic Process (GO:0008202)	HBV Liver, HCV Liver, HDV Liver	5	Negative Regulation Of Programmed Cell Death (GO:0043069)	HBV PBMC, HCV PBMC	3
PDGFRB	HDV Liver	17	PDGFRB	17	0	0	1	0	0	Acute Inflammatory Response (GO:0002526)	HBV Liver, HCV Liver, HDV Liver	4	Negative Regulation Of Receptor Binding (GO:1900121)	HBV PBMC, HCV PBMC	3
AURKB	HDV Liver	16	AURKB	16	0	0	1	0	0	Adenylate Cyclase-Inhibiting G Protein-Coupled Receptor Signaling Pathway (GO:0007193)	HBV Liver, HCV Liver, HDV Liver	4	Negative Regulation Of Response To External Stimulus (GO:0032102)	HBV PBMC, HCV PBMC	3
COL1A1	HCV Liver, HDV Liver	16	COL1A1	16	0	1	1	0	0	Alpha-Amino Acid Biosynthetic Process (GO:1901607)	HBV Liver, HCV Liver, HDV Liver	4	Negative Regulation Of Transmembrane Receptor Protein Serine/Threonine Kinase Signaling Pathway (GO:0090101)	HBV PBMC, HCV PBMC	3
DUOX2	HBV Liver, HDV Liver	16	DUOX2	16	1	0	1	0	0	Antigen Processing And Presentation Of Exogenous Peptide Antigen (GO:0002478)	HBV Liver, HCV Liver, HDV Liver	4	Negative Regulation Of Tumor Necrosis Factor Production (GO:0032720)	HBV PBMC, HCV PBMC	3
HOXD3	HBV Liver, HDV Liver	16	HOXD3	16	1	0	1	0	0	Antigen Processing And Presentation Of Exogenous Peptide Antigen Via MHC Class II (GO:0019886)	HBV Liver, HCV Liver, HDV Liver	4	Negative Regulation Of Tumor Necrosis Factor Superfamily Cytokine Production (GO:1903556)	HBV PBMC, HCV PBMC	3
PDGFA	HDV Liver	16	PDGFA	16	0	0	1	0	0	Antigen Processing And Presentation Of Peptide Antigen Via MHC Class II (GO:0002495)	HBV Liver, HCV Liver, HDV Liver	4	Negative Regulation Of Wnt Signaling Pathway (GO:0030178)	HBV PBMC, HCV PBMC	3
SAA1	HBV Liver	16	SAA1	16	1	0	0	0	0	Antigen Receptor-Mediated Signaling Pathway (GO:0050851)	HBV Liver, HCV Liver, HDV Liver	4	Neuropeptide Signaling Pathway (GO:0007218)	HBV PBMC, HCV PBMC	3
UBD	HBV Liver, HDV Liver	16	UBD	16	1	0	1	0	0	Antimicrobial Humoral Response (GO:0019730)	HBV Liver, HCV Liver, HDV Liver	4	O-glycan Processing (GO:0016266)	HBV PBMC, HCV PBMC	3
ANGPT1	HDV Liver	15	ANGPT1	15	0	0	1	0	0	Axon Guidance (GO:0007411)	HBV Liver, HCV Liver, HDV Liver	4	Phosphate-Containing Compound Metabolic Process (GO:0006796)	HBV PBMC, HCV PBMC	3
CD1D	HCV Liver, HDV Liver	15	CD1D	15	0	1	1	0	0	BMP Signaling Pathway (GO:0030509)	HBV Liver, HCV Liver	4	Phosphatidylinositol Metabolic Process (GO:0046488)	HBV PBMC, HCV PBMC	3
CDH13	HDV Liver	15	CDH13	15	0	0	1	0	0	Brain Development (GO:0007420)	HBV Liver, HCV Liver, HDV Liver	4	Positive Regulation Of Angiogenesis (GO:0045766)	HBV PBMC, HCV PBMC	3
EREG	HDV Liver	15	EREG	15	0	0	1	0	0	Branching Morphogenesis Of An Epithelial Tube (GO:0048754)	HBV Liver, HCV Liver, HDV Liver	4	Positive Regulation Of Binding (GO:0051099)	HBV PBMC, HCV PBMC	3
EZH2	HDV Liver	15	EZH2	15	0	0	1	0	0	Calcium Ion Import Across Plasma Membrane (GO:0098703)	HBV Liver, HDV Liver	4	Positive Regulation Of Cell Differentiation (GO:0045597)	HBV PBMC, HCV PBMC	3
FCGR2B	HDV Liver	15	FCGR2B	15	0	0	1	0	0	Calcium Ion Transmembrane Import Into Cytosol (GO:0097553)	HBV Liver, HCV Liver, HDV Liver	4	Positive Regulation Of Cell Migration (GO:0030335)	HBV PBMC, HCV PBMC	3
INAVA	HBV Liver, HDV Liver	15	INAVA	15	1	0	1	0	0	Calcium Ion Transport (GO:0006816)	HBV Liver, HDV Liver	4	Positive Regulation Of Cell Motility (GO:2000147)	HBV PBMC, HCV PBMC	3
LILRB1	HDV Liver	15	LILRB1	15	0	0	1	0	0	Carbohydrate Catabolic Process (GO:0016052)	HBV Liver, HDV Liver	4	Positive Regulation Of Cell Population Proliferation (GO:0008284)	HBV PBMC, HCV PBMC	3
MAGEA3	HBV Liver, HDV Liver	15	MAGEA3	15	1	0	1	0	0	Cartilage Development (GO:0051216)	HBV Liver, HCV Liver, HDV Liver	4	Positive Regulation Of Cellular Process (GO:0048522)	HBV PBMC, HCV PBMC	3
MMP8	HBV PBMC	15	MMP8	15	0	0	0	1	0	Cell Chemotaxis (GO:0060326)	HBV Liver, HCV Liver, HDV Liver	4	Positive Regulation Of Cysteine-Type Endopeptidase Activity Involved In Apoptotic Process (GO:0043280)	HBV PBMC, HCV PBMC	3
NLRP12	HDV Liver	15	NLRP12	15	0	0	1	0	0	Cell Morphogenesis Involved In Neuron Differentiation (GO:0048667)	HBV Liver, HCV Liver, HDV Liver	4	Positive Regulation Of Cytokine Production (GO:0001819)	HBV PBMC, HCV PBMC	3
S100A9	HDV Liver	15	S100A9	15	0	0	1	0	0	Cellular Glucuronidation (GO:0052695)	HBV Liver, HCV Liver, HDV Liver	4	Positive Regulation Of DNA-templated Transcription (GO:0045893)	HBV PBMC, HCV PBMC	3
SFRP4	HDV Liver	15	SFRP4	15	0	0	1	0	0	Cellular Response To Calcium Ion (GO:0071277)	HBV Liver, HCV Liver, HDV Liver	4	Positive Regulation Of Defense Response (GO:0031349)	HBV PBMC, HCV PBMC	3
TMEM119	HDV Liver	15	TMEM119	15	0	0	1	0	0	Cellular Response To Chemokine (GO:1990869)	HBV Liver, HCV Liver, HDV Liver	4	Positive Regulation Of Developmental Process (GO:0051094)	HBV PBMC, HCV PBMC	3
CFTR	HCV Liver, HDV Liver	14	CFTR	14	0	1	1	0	0	Cellular Response To Hydrogen Peroxide (GO:0070301)	HBV Liver, HCV Liver, HDV Liver	4	Positive Regulation Of Endothelial Cell Proliferation (GO:0001938)	HBV PBMC, HCV PBMC	3
CTSV	HBV Liver, HDV Liver	14	CTSV	14	1	0	1	0	0	Cellular Response To Lipid (GO:0071396)	HBV Liver, HCV Liver, HDV Liver	4	Positive Regulation Of Epithelial Cell Proliferation (GO:0050679)	HBV PBMC, HCV PBMC	3
CXCL11	HDV Liver	14	CXCL11	14	0	0	1	0	0	Cellular Response To Lipopolysaccharide (GO:0071222)	HBV Liver, HCV Liver, HDV Liver	4	Positive Regulation Of Programmed Cell Death (GO:0043068)	HBV PBMC, HCV PBMC	3
DISP3	HBV Liver, HDV Liver	14	DISP3	14	1	0	1	0	0	Cellular Response To Metal Ion (GO:0071248)	HBV Liver, HCV Liver, HDV Liver	4	Positive Regulation Of Protein Binding (GO:0032092)	HBV PBMC, HCV PBMC	3
DPEP1	HBV Liver	14	DPEP1	14	1	0	0	0	0	Cellular Response To Molecule Of Bacterial Origin (GO:0071219)	HBV Liver, HCV Liver, HDV Liver	4	Positive Regulation Of Signal Transduction (GO:0009967)	HBV PBMC, HCV PBMC	3
EPCAM	HBV Liver, HCV Liver	14	EPCAM	14	1	1	0	0	0	Cellular Response To Organic Cyclic Compound (GO:0071407)	HBV Liver, HCV Liver, HDV Liver	4	Positive Regulation Of T Cell Activation (GO:0050870)	HBV PBMC, HCV PBMC	3
F2	HDV Liver	14	F2	14	0	0	1	0	0	Central Nervous System Development (GO:0007417)	HBV Liver, HCV Liver	4	Positive Regulation Of T Cell Differentiation (GO:0045582)	HBV PBMC, HCV PBMC	3
LILRA2	HDV Liver	14	LILRA2	14	0	0	1	0	0	Chemical Synaptic Transmission (GO:0007268)	HBV Liver, HCV Liver, HDV Liver	4	Positive Regulation Of Transcription By RNA Polymerase II (GO:0045944)	HBV PBMC, HCV PBMC	3
ORM2	HBV Liver, HDV Liver	14	ORM2	14	1	0	1	0	0	Chloride Transport (GO:0006821)	HBV Liver, HCV Liver, HDV Liver	4	Positive Regulation Of Vasculature Development (GO:1904018)	HBV PBMC, HCV PBMC	3
PLK1	HDV Liver	14	PLK1	14	0	0	1	0	0	Cholesterol Homeostasis (GO:0042632)	HBV Liver, HCV Liver, HDV Liver	4	Positive Regulation Of miRNA Metabolic Process (GO:2000630)	HBV PBMC, HCV PBMC	3
PMAIP1	HCV PBMC	14	PMAIP1	14	0	0	0	0	1	Cilium Assembly (GO:0060271)	HBV Liver, HCV Liver, HDV Liver	4	Positive Regulation Of miRNA Transcription (GO:1902895)	HBV PBMC, HCV PBMC	3
RBBP4	HCV PBMC	14	RBBP4	14	0	0	0	0	1	Cilium Organization (GO:0044782)	HBV Liver, HCV Liver, HDV Liver	4	Potassium Ion Transmembrane Transport (GO:0071805)	HBV PBMC, HCV PBMC	3
S100A12	HDV Liver	14	S100A12	14	0	0	1	0	0	Circulatory System Development (GO:0072359)	HBV Liver, HCV Liver, HDV Liver	4	Potassium Ion Transport (GO:0006813)	HBV PBMC, HCV PBMC	3
TCF23	HBV Liver, HDV Liver	14	TCF23	14	1	0	1	0	0	DNA Damage Response (GO:0006974)	HBV Liver, HCV Liver, HDV Liver	4	Protein Catabolic Process (GO:0030163)	HBV PBMC, HCV PBMC	3
TDGF1	HDV Liver	14	TDGF1	14	0	0	1	0	0	Defense Response To Gram-negative Bacterium (GO:0050829)	HBV Liver, HCV Liver, HDV Liver	4	Protein Glycosylation (GO:0006486)	HBV PBMC, HCV PBMC	3
TEK	HDV Liver	14	TEK	14	0	0	1	0	0	Dendritic Cell Differentiation (GO:0097028)	HBV Liver, HCV Liver, HDV Liver	4	Protein Localization (GO:0008104)	HBV PBMC, HCV PBMC	3
AGTR1	HCV Liver	13	AGTR1	13	0	1	0	0	0	Diterpenoid Metabolic Process (GO:0016101)	HBV Liver, HCV Liver, HDV Liver	4	Protein Localization To Membrane (GO:0072657)	HBV PBMC, HCV PBMC	3
ALOX15B	HBV PBMC	13	ALOX15B	13	0	0	0	1	0	Endoderm Formation (GO:0001706)	HBV Liver, HCV Liver, HDV Liver	4	Protein O-linked Glycosylation (GO:0006493)	HBV PBMC, HCV PBMC	3
CCL4	HCV PBMC	13	CCL4	13	0	0	0	0	1	Epithelial To Mesenchymal Transition (GO:0001837)	HBV Liver, HCV Liver, HDV Liver	4	Regulation Of Angiogenesis (GO:0045765)	HBV PBMC, HCV PBMC	3
CCN4	HBV Liver	13	CCN4	13	1	0	0	0	0	Fatty Acid Transport (GO:0015908)	HBV Liver, HCV Liver, HDV Liver	4	Regulation Of Apoptotic Process (GO:0042981)	HBV PBMC, HCV PBMC	3
CHI3L1	HCV Liver	13	CHI3L1	13	0	1	0	0	0	Gland Development (GO:0048732)	HBV Liver, HCV Liver, HDV Liver	4	Regulation Of B Cell Proliferation (GO:0030888)	HBV PBMC, HCV PBMC	3
CRHBP	HDV Liver	13	CRHBP	13	0	0	1	0	0	Glial Cell Differentiation (GO:0010001)	HBV Liver, HCV Liver, HDV Liver	4	Regulation Of BMP Signaling Pathway (GO:0030510)	HBV PBMC, HCV PBMC	3
CXCL2	HDV Liver	13	CXCL2	13	0	0	1	0	0	Glucuronate Metabolic Process (GO:0019585)	HBV Liver, HCV Liver, HDV Liver	4	Regulation Of Blood Vessel Endothelial Cell Proliferation Involved In Sprouting Angiogenesis (GO:1903587)	HBV PBMC, HCV PBMC	3
CXCR4	HCV Liver	13	CXCR4	13	0	1	0	0	0	Heart Development (GO:0007507)	HBV Liver, HCV Liver, HDV Liver	4	Regulation Of Cell Cycle (GO:0051726)	HBV PBMC, HCV PBMC	3
HAMP	HBV Liver, HCV Liver, HDV Liver	13	HAMP	13	1	1	1	0	0	Heart Morphogenesis (GO:0003007)	HBV Liver, HCV Liver, HDV Liver	4	Regulation Of Cell Differentiation (GO:0045595)	HBV PBMC, HCV PBMC	3
IL33	HDV Liver	13	IL33	13	0	0	1	0	0	Heart Trabecula Morphogenesis (GO:0061384)	HBV Liver, HCV Liver, HDV Liver	4	Regulation Of Cell Migration Involved In Sprouting Angiogenesis (GO:0090049)	HBV PBMC, HCV PBMC	3
ITGB8	HCV Liver, HBV PBMC	13	ITGB8	13	0	1	0	1	0	Homocysteine Metabolic Process (GO:0050667)	HBV Liver, HDV Liver	4	Regulation Of Cold-Induced Thermogenesis (GO:0120161)	HBV PBMC, HCV PBMC	3
NLRC4	HCV PBMC	13	NLRC4	13	0	0	0	0	1	Icosanoid Metabolic Process (GO:0006690)	HBV Liver, HCV Liver, HDV Liver	4	Regulation Of Cytokine Production (GO:0001817)	HBV PBMC, HCV PBMC	3
NTRK3	HDV Liver	13	NTRK3	13	0	0	1	0	0	Inorganic Anion Transport (GO:0015698)	HBV Liver, HCV Liver, HDV Liver	4	Regulation Of Endothelial Cell Apoptotic Process (GO:2000351)	HBV PBMC, HCV PBMC	3
OSR2	HDV Liver	13	OSR2	13	0	0	1	0	0	Kidney Development (GO:0001822)	HBV Liver, HCV Liver, HDV Liver	4	Regulation Of Endothelial Cell Proliferation (GO:0001936)	HBV PBMC, HCV PBMC	3
PDE2A	HDV Liver	13	PDE2A	13	0	0	1	0	0	Lipid Modification (GO:0030258)	HBV Liver, HDV Liver	4	Regulation Of Epithelial Cell Migration (GO:0010632)	HBV PBMC, HCV PBMC	3
PTGIS	HCV Liver	13	PTGIS	13	0	1	0	0	0	Lipid Transport (GO:0006869)	HBV Liver, HCV Liver, HDV Liver	4	Regulation Of Fibroblast Growth Factor Receptor Signaling Pathway (GO:0040036)	HBV PBMC, HCV PBMC	3
SIX1	HDV Liver	13	SIX1	13	0	0	1	0	0	Long-Chain Fatty Acid Metabolic Process (GO:0001676)	HBV Liver, HCV Liver, HDV Liver	4	Regulation Of GTPase Activity (GO:0043087)	HBV PBMC, HCV PBMC	3
TMIGD3	HDV Liver, HBV PBMC	13	TMIGD3	13	0	0	1	1	0	Lung Development (GO:0030324)	HBV Liver, HCV Liver, HDV Liver	4	Regulation Of Gene Expression (GO:0010468)	HBV PBMC, HCV PBMC	3
ABL2	HDV Liver	12	ABL2	12	0	0	1	0	0	Lymphocyte Chemotaxis (GO:0048247)	HBV Liver, HCV Liver, HDV Liver	4	Regulation Of Inflammatory Response (GO:0050727)	HBV PBMC, HCV PBMC	3
C9	HBV Liver, HCV Liver, HDV Liver	12	C9	12	1	1	1	0	0	Lymphocyte Migration (GO:0072676)	HBV Liver, HCV Liver, HDV Liver	4	Regulation Of Interleukin-2 Production (GO:0032663)	HBV PBMC, HCV PBMC	3
CCL14	HDV Liver	12	CCL14	12	0	0	1	0	0	Macrophage Migration (GO:1905517)	HBV Liver, HCV Liver, HDV Liver	4	Regulation Of Macroautophagy (GO:0016241)	HBV PBMC, HCV PBMC	3
CCR1	HDV Liver	12	CCR1	12	0	0	1	0	0	Microtubule Bundle Formation (GO:0001578)	HBV Liver, HDV Liver	4	Regulation Of Osteoblast Differentiation (GO:0045667)	HBV PBMC, HCV PBMC	3
CD14	HDV Liver	12	CD14	12	0	0	1	0	0	Microtubule Depolymerization (GO:0007019)	HBV Liver, HCV Liver, HDV Liver	4	Regulation Of Phosphatidylinositol 3-Kinase Signaling (GO:0014066)	HBV PBMC, HCV PBMC	3
CDKN2A	HDV Liver	12	CDKN2A	12	0	0	1	0	0	Microtubule Polymerization Or Depolymerization (GO:0031109)	HBV Liver, HCV Liver, HDV Liver	4	Regulation Of T Cell Proliferation (GO:0042129)	HBV PBMC, HCV PBMC	3
[truncated: 3,671 more rows]

## Sheet: Suppl. Table 2b
Input for intersection interactome network analysis of BPs from hepatitis in PBMC and liver conditions																										Output Network: Figure 1f
[truncated: 8,266 more rows]

[truncated: 31 more sheets: Suppl. Table 2d-e, Suppl. Table 2f, Suppl. Table 2g, Suppl. Table 3a, Suppl. Table 3b, Suppl. Table 3c, Suppl. Table 3d, Suppl. Table 4a, Suppl. Table 4b, Suppl. Table 4c, Suppl. Table 5a, Suppl. Table 5b, Suppl. Table 5c, Suppl. Table 5d, Suppl. Table 5e, Suppl. Table 5f, Suppl. Table 6a,b, Suppl. Table 7b, Suppl. Table 7c, Suppl. Table 7d …]
